# Supplementary material for: Against the Odds: Hybrid Zones between Mangrove Killifish Species with Different Mating Systems
Source: Genes (Basel). 2021 Sep 24;12(10):1486. doi: 10.3390/genes12101486 (PMC8535463; doi:10.3390/genes12101486)
Supplement: Supplementary file 1 [file genes-12-01486-s001.zip]

Archive with 3 entries (2 files):
- genes-1363723 supplymentary/
- genes-1363723 supplymentary/BerbelFilho_etal_Msats_mtDNA_SNPs_data.xlsx
- genes-1363723 supplymentary/supplementary.pdf
