# Supplementary material for: Against the Odds: Hybrid Zones between Mangrove Killifish Species with Different Mating Systems
Source: Genes (Basel). 2021 Sep 24;12(10):1486. doi: 10.3390/genes12101486 (PMC8535463; doi:10.3390/genes12101486)
Supplement: Supplementary file 1 [file genes-12-01486-s001.zip › genes-1363723 supplymentary/BerbelFilho_etal_Msats_mtDNA_SNPs_data.xlsx]

## Sheet: Metadata
This spreadsheet contains microsatellite genotypes and cox1 sequences used in the study:
Against the odds: hybrid zones between mangrove killifish species with different mating systems
by
Waldir M. Berbel-Filho, Andrey Tatarenkov, George Pacheco, Helder M. V. Espírito-Santo, Mateus G. Lira, Carlos Garcia de Leaniz, John C. Avise, Sergio M. Q. Lima, Carlos M. Rodríguez-López, and Sofia Consuegra
On the data tab:
Tatarenkov et al. (2009) refers to: Tatarenkov A, Lima SMQ, Taylor DS, Avise JC (2009) Long-term retention of self-fertilization in a fish clade. Proc Natl Acad Sciences U.S.A. 106:14456-14459
Berbel-Filho et al. (2020) refers to: Berbel-FilhoWM, Tatarenkov A, Espirito-Santo HMV, Lira MG, Garcia de Leaniz C, Lima SMQ, Consuegra S (2020) More than meets the eye: syntopic and morphologically similar mangrove killifish species show different mating systems and patterns of genetic structure along the Brazilian coast. Heredity 125:340-352.
NA is used for unknown information regarding sex, missing data for mtDNA or microsatellites and non-applicable for the remaining columns.
Should any questions arise, please contact: waldirmbf@gmail.com

## Sheet: Data
ID	Species	Date collected	Location	Latitude	Longitude	Sex	F1 or Backcross?	SNPs data	Study from where Msats data was obtained	R9	R9	R11	R11	R18	R18	R23	R23	R27	R27	R28	R28	R30	R30	R33	R33	R34	R34	R37	R37	R38	R38	B86	B86	R90	R90	R92	R92	R103	R103	R112	R112	Haplotype number in Berbel-Filho et al. (2020)	COI sequence
Fun02	K. ocellatus	31/VIII/2017	Manguezal da Ilha do Fundao, Rio de Janeiro, RJ (FUN 2017)	-22.8674	-43.2243	Male	NA	NA	This study	214	218	207	215	172	176	376	408	166	218	148	148	209	249	206	210	94	94	152	200	230	234	189	189	206	206	196	200	121	121	175	179	6	GGGACTGCCTTAAGCTTACTTATTCGGGCGGAACTCAGCCAACCCGGGTCTCTCCTAGGGGACGACCAAATTTATAATGTTATTGTAACAGCACATGCTTTTGTAATAATCTTTTTTATAGTCATACCAATTATAATTGGAGGCTTTGGGAACTGGCTAGTGCCTTTAATAATTGGGGCCCCCGATATAGCCTTCCCTCGTATAAACAATATAAGTTTTTGACTTCTTCCTCCCTCTTTTCTTCTCCTTTTAGCATCTTCCGGGGTTGAAGCGGGCGCCGGAACAGGCTGAACAGTCTACCCTCCCCTAGCAGGGAACCTTGCCCACGCTGGAGCCTCTGTTGACCTTACCATTTTCTCTTTACACCTGGCGGGCGTGTCATCTATTTTAGGTGCCATC…
Fun06	K. ocellatus	31/VIII/2017	Manguezal da Ilha do Fundao, Rio de Janeiro, RJ (FUN 2017)	-22.8674	-43.2243	Hermaphrodite	NA	X	This study	222	222	143	155	172	172	384	396	206	206	148	148	177	197	190	214	94	94	164	168	234	266	189	189	206	206	196	198	121	143	175	179	6	GGGACTGCCTTAAGCTTACTTATTCGGGCGGAACTCAGCCAACCCGGGTCTCTCCTAGGGGACGACCAAATTTATAATGTTATTGTAACAGCACATGCTTTTGTAATAATCTTTTTTATAGTCATACCAATTATAATTGGAGGCTTTGGGAACTGGCTAGTGCCTTTAATAATTGGGGCCCCCGATATAGCCTTCCCTCGTATAAACAATATAAGTTTTTGACTTCTTCCTCCCTCTTTTCTTCTCCTTTTAGCATCTTCCGGGGTTGAAGCGGGCGCCGGAACAGGCTGAACAGTCTACCCTCCCCTAGCAGGGAACCTTGCCCACGCTGGAGCCTCTGTTGACCTTACCATTTTCTCTTTACACCTGGCGGGCGTGTCATCTATTTTAGGTGCCATC…
Fun08	K. ocellatus	31/VIII/2017	Manguezal da Ilha do Fundao, Rio de Janeiro, RJ (FUN 2017)	-22.8674	-43.2243	Hermaphrodite	F1	X	This study	194	214	107	179	172	172	300	416	170	222	148	152	189	245	182	198	94	94	228	336	210	254	183	189	206	242	198	211	121	127	175	191	4	GGGACTGCCTTAAGCTTACTTATTCGGGCGGAACTCAGCCAACCCGGGTCTCTCCTAGGGGACGACCAAATTTATAATGTTATTGTAACAGCACATGCTTTTGTAATAATCTTTTTTATAGTCATACCAATTATAATTGGAGGCTTTGGGAACTGGCTAGTGCCTCTAATAATTGGGGCCCCCGATATAGCCTTCCCTCGTATAAACAATATAAGTTTTTGACTTCTTCCTCCCTCTTTTCTTCTCCTTTTAGCATCTTCCGGGGTTGAAGCGGGCGCCGGAACAGGCTGAACAGTCTACCCTCCCCTAGCAGGGAACCTTGCCCACGCTGGAGCCTCTGTTGACCTTACCATTTTCTCTTTACACCTGGCGGGCGTGTCATCTATTTTAGGTGCCATC…
Fun09	K. ocellatus	31/VIII/2017	Manguezal da Ilha do Fundao, Rio de Janeiro, RJ (FUN 2017)	-22.8674	-43.2243	Hermaphrodite	NA	NA	This study	218	222	199	219	172	172	368	388	174	222	148	148	169	169	214	214	94	94	168	188	230	238	189	192	206	206	196	196	121	121	177	179	4	GGGACTGCCTTAAGCTTACTTATTCGGGCGGAACTCAGCCAACCCGGGTCTCTCCTAGGGGACGACCAAATTTATAATGTTATTGTAACAGCACATGCTTTTGTAATAATCTTTTTTATAGTCATACCAATTATAATTGGAGGCTTTGGGAACTGGCTAGTGCCTCTAATAATTGGGGCCCCCGATATAGCCTTCCCTCGTATAAACAATATAAGTTTTTGACTTCTTCCTCCCTCTTTTCTTCTCCTTTTAGCATCTTCCGGGGTTGAAGCGGGCGCCGGAACAGGCTGAACAGTCTACCCTCCCCTAGCAGGGAACCTTGCCCACGCTGGAGCCTCTGTTGACCTTACCATTTTCTCTTTACACCTGGCGGGCGTGTCATCTATTTTAGGTGCCATC…
Fun10	K. ocellatus	31/VIII/2017	Manguezal da Ilha do Fundao, Rio de Janeiro, RJ (FUN 2017)	-22.8674	-43.2243	Hermaphrodite	NA	X	This study	222	222	195	219	172	172	360	388	170	214	148	148	173	241	182	198	94	94	208	216	242	254	189	192	206	206	196	196	121	143	175	179	1	GGGACTGCCTTAAGCTTACTTATTCGGGCGGAACTCAGCCAACCCGGGTCTCTCCTAGGGGACGACCAAATTTATAATGTTATTGTAACAGCACATGCTTTTGTAATAATCTTTTTTATAGTCATACCAATTATAATTGGAGGCTTTGGGAACTGGCTAGTGCCTCTAATAATTGGGGCCCCCGATATAGCCTTCCCTCGTATAAACAATATAAGTTTTTGACTTCTTCCTCCCTCTTTTCTTCTCCTTTTAGCATCTTCCGGGGTTGAAGCGGGCGCCGGAACAGGCTGAACAGTCTACCCTCCCCTAGCAGGGAACCTTGCCCACGCTGGAGCCTCTGTTGACCTTACCATTTTCTCTTTACACCTGGCGGGCGTGTCATCTATTTTAGGTGCCATC…
Fun11	K. ocellatus	31/VIII/2017	Manguezal da Ilha do Fundao, Rio de Janeiro, RJ (FUN 2017)	-22.8674	-43.2243	Hermaphrodite	F1	X	This study	194	218	107	155	172	172	300	408	170	186	148	152	189	193	198	202	94	94	220	328	210	218	183	189	206	242	198	211	127	139	175	191	6	GGGACTGCCTTAAGCTTACTTATTCGGGCGGAACTCAGCCAACCCGGGTCTCTCCTAGGGGACGACCAAATTTATAATGTTATTGTAACAGCACATGCTTTTGTAATAATCTTTTTTATAGTCATACCAATTATAATTGGAGGCTTTGGGAACTGGCTAGTGCCTTTAATAATTGGGGCCCCCGATATAGCCTTCCCTCGTATAAACAATATAAGTTTTTGACTTCTTCCTCCCTCTTTTCTTCTCCTTTTAGCATCTTCCGGGGTTGAAGCGGGCGCCGGAACAGGCTGAACAGTCTACCCTCCCCTAGCAGGGAACCTTGCCCACGCTGGAGCCTCTGTTGACCTTACCATTTTCTCTTTACACCTGGCGGGCGTGTCATCTATTTTAGGTGCCATC…
Fun13	K. ocellatus	31/VIII/2017	Manguezal da Ilha do Fundao, Rio de Janeiro, RJ (FUN 2017)	-22.8674	-43.2243	Hermaphrodite	F1	NA	This study	194	222	107	215	172	172	300	356	170	170	148	152	189	229	198	202	94	94	176	328	210	230	183	189	206	242	200	211	123	127	175	191	6	GGGACTGCCTTAAGCTTACTTATTCGGGCGGAACTCAGCCAACCCGGGTCTCTCCTAGGGGACGACCAAATTTATAATGTTATTGTAACAGCACATGCTTTTGTAATAATCTTTTTTATAGTCATACCAATTATAATTGGAGGCTTTGGGAACTGGCTAGTGCCTTTAATAATTGGGGCCCCCGATATAGCCTTCCCTCGTATAAACAATATAAGTTTTTGACTTCTTCCTCCCTCTTTTCTTCTCCTTTTAGCATCTTCCGGGGTTGAAGCGGGCGCCGGAACAGGCTGAACAGTCTACCCTCCCCTAGCAGGGAACCTTGCCCACGCTGGAGCCTCTGTTGACCTTACCATTTTCTCTTTACACCTGGCGGGCGTGTCATCTATTTTAGGTGCCATC…
Fun41	K. ocellatus	31/VIII/2017	Manguezal da Ilha do Fundao, Rio de Janeiro, RJ (FUN 2017)	-22.8674	-43.2243	Hermaphrodite	K.ocelaltus X F1	NA	This study	194	214	191	195	172	172	356	388	210	222	148	148	229	245	214	214	94	94	156	188	238	246	189	189	206	206	196	211	121	127	175	191	6	GGGACTGCCTTAAGCTTACTTATTCGGGCGGAACTCAGCCAACCCGGGTCTCTCCTAGGGGACGACCAAATTTATAATGTTATTGTAACAGCACATGCTTTTGTAATAATCTTTTTTATAGTCATACCAATTATAATTGGAGGCTTTGGGAACTGGCTAGTGCCTTTAATAATTGGGGCCCCCGATATAGCCTTCCCTCGTATAAACAATATAAGTTTTTGACTTCTTCCTCCCTCTTTTCTTCTCCTTTTAGCATCTTCCGGGGTTGAAGCGGGCGCCGGAACAGGCTGAACAGTCTACCCTCCCCTAGCAGGGAACCTTGCCCACGCTGGAGCCTCTGTTGACCTTACCATTTTCTCTTTACACCTGGCGGGCGTGTCATCTATTTTAGGTGCCATC…
Fun43	K. ocellatus	31/VIII/2017	Manguezal da Ilha do Fundao, Rio de Janeiro, RJ (FUN 2017)	-22.8674	-43.2243	Hermaphrodite	F1	X	This study	194	194	107	219	172	172	300	376	170	222	148	152	165	189	198	214	94	94	168	328	210	262	183	189	206	242	198	211	121	127	175	191	6	GGGACTGCCTTAAGCTTACTTATTCGGGCGGAACTCAGCCAACCCGGGTCTCTCCTAGGGGACGACCAAATTTATAATGTTATTGTAACAGCACATGCTTTTGTAATAATCTTTTTTATAGTCATACCAATTATAATTGGAGGCTTTGGGAACTGGCTAGTGCCTTTAATAATTGGGGCCCCCGATATAGCCTTCCCTCGTATAAACAATATAAGTTTTTGACTTCTTCCTCCCTCTTTTCTTCTCCTTTTAGCATCTTCCGGGGTTGAAGCGGGCGCCGGAACAGGCTGAACAGTCTACCCTCCCCTAGCAGGGAACCTTGCCCACGCTGGAGCCTCTGTTGACCTTACCATTTTCTCTTTACACCTGGCGGGCGTGTCATCTATTTTAGGTGCCATC…
Fun47	K. ocellatus	31/VIII/2017	Manguezal da Ilha do Fundao, Rio de Janeiro, RJ (FUN 2017)	-22.8674	-43.2243	Hermaphrodite	F1	X	This study	194	218	107	219	172	172	300	416	170	206	148	152	189	193	198	206	94	94	184	328	210	238	183	189	206	242	202	211	121	127	177	191	7	GGGACTGCCTTAAGCTTACTTATTCGGGCGGAACTCAGCCAACCCGGGTCTCTCCTAGGGGACGACCAAATTTATAATGTTATTGTAACAGCACATGCTTTTGTAATAATCTTTTTTATAGTCATACCAATTATAATTGGAGGCTTTGGGAACTGGCTAGTGCCTCTAATAATTGGGGCCCCCGATATAGCCTTCCCTCGTATAAACAATATAAGTTTTTGACTTCTTCCTCCCTCTTTTCTTCTCCTTTTAGCATCTTCCGGGGTTGAAGCGGGCGCCGGAACAGGCTGAACAGTCTACCCTCCCCTAGCAGGGAACCTTGCCCACGCTGGAGCCTCTGTTGACCTTACCATTTTCTCTTTACACCTGGCGGGCGTGTCATCTATTTTAGGTGCCATC…
Fun48	K. ocellatus	31/VIII/2017	Manguezal da Ilha do Fundao, Rio de Janeiro, RJ (FUN 2017)	-22.8674	-43.2243	Male	NA	NA	This study	230	230	175	219	172	172	352	384	178	214	148	148	165	189	182	214	94	94	168	220	250	266	192	192	206	206	198	200	121	121	175	175	4	GGGACTGCCTTAAGCTTACTTATTCGGGCGGAACTCAGCCAACCCGGGTCTCTCCTAGGGGACGACCAAATTTATAATGTTATTGTAACAGCACATGCTTTTGTAATAATCTTTTTTATAGTCATACCAATTATAATTGGAGGCTTTGGGAACTGGCTAGTGCCTCTAATAATTGGGGCCCCCGATATAGCCTTCCCTCGTATAAACAATATAAGTTTTTGACTTCTTCCTCCCTCTTTTCTTCTCCTTTTAGCATCTTCCGGGGTTGAAGCGGGCGCCGGAACAGGCTGAACAGTCTACCCTCCCCTAGCAGGGAACCTTGCCCACGCTGGAGCCTCTGTTGACCTTACCATTTTCTCTTTACACCTGGCGGGCGTGTCATCTATTTTAGGTGCCATC…
Gua01	K. ocellatus	30/VIII/2017	Manguezal do rio Piracao, Guaratiba, RJ (GUA 2017)	-23.0005	-43.581	Male	NA	NA	This study	226	226	131	163	172	172	360	364	182	218	148	148	185	193	214	222	94	94	196	200	266	270	189	189	206	206	194	196	121	139	175	175	NA	NA
Gua02	K. ocellatus	30/VIII/2017	Manguezal do rio Piracao, Guaratiba, RJ (GUA 2017)	-23.0005	-43.581	Male	NA	NA	This study	210	210	147	147	172	172	348	372	206	214	148	148	197	213	190	218	94	94	176	208	246	246	189	189	NA	NA	196	196	131	139	175	177	8	GGGACTGCCTTAAGCTTACTTATTCGGGCGGAACTCAGCCAACCCGGGTCTCTCCTAGGGGACGACCAAATTTATAATGTTATTGTAACAGCACATGCTTTTGTAATAATCTTTTTTATAGTCATACCAATTATAATTGGAGGCTTTGGGAACTGGCTAGTGCCTCTAATAATTGGGGCCCCCGATATAGCCTTCCCTCGTATAAACAATATAAGTTTTTGACTTCTTCCTCCCTCTTTTCTTCTCCTTTTAGCATCTTCCGGGGTTGAAGCGGGCGCCGGAACAGGCTGAACAGTCTACCCTCCCCTAGCAGGGAACCTTGCCCACGCTGGAGCCTCTGTTGACCTTACCATTTTCTCTTTACACCTGGCGGGCGTGTCATCTATTTTAGGTGCCATC…
Gua03	K. ocellatus	30/VIII/2017	Manguezal do rio Piracao, Guaratiba, RJ (GUA 2017)	-23.0005	-43.581	Hermaphrodite	NA	NA	This study	218	222	147	151	172	176	372	392	166	206	148	148	193	213	214	218	94	94	188	212	210	242	189	189	206	206	198	198	121	139	175	175	NA	NA
Gua04	K. ocellatus	30/VIII/2017	Manguezal do rio Piracao, Guaratiba, RJ (GUA 2017)	-23.0005	-43.581	Hermaphrodite	NA	X	This study	206	214	171	175	172	172	352	372	174	178	148	148	177	189	190	190	94	94	192	216	230	278	189	201	206	206	196	196	139	139	175	175	8	GGGACTGCCTTAAGCTTACTTATTCGGGCGGAACTCAGCCAACCCGGGTCTCTCCTAGGGGACGACCAAATTTATAATGTTATTGTAACAGCACATGCTTTTGTAATAATCTTTTTTATAGTCATACCAATTATAATTGGAGGCTTTGGGAACTGGCTAGTGCCTCTAATAATTGGGGCCCCCGATATAGCCTTCCCTCGTATAAACAATATAAGTTTTTGACTTCTTCCTCCCTCTTTTCTTCTCCTTTTAGCATCTTCCGGGGTTGAAGCGGGCGCCGGAACAGGCTGAACAGTCTACCCTCCCCTAGCAGGGAACCTTGCCCACGCTGGAGCCTCTGTTGACCTTACCATTTTCTCTTTACACCTGGCGGGCGTGTCATCTATTTTAGGTGCCATC…
Gua05	K. ocellatus	30/VIII/2017	Manguezal do rio Piracao, Guaratiba, RJ (GUA 2017)	-23.0005	-43.581	Hermaphrodite	NA	X	NA	NA	NA	NA	NA	NA	NA	NA	NA	NA	NA	NA	NA	NA	NA	NA	NA	NA	NA	NA	NA	NA	NA	NA	NA	NA	NA	NA	NA	NA	NA	NA	NA	9	GGGACTGCCTTAAGCTTACTTATTCGGGCGGAACTCAGCCAACCCGGGTCTCTCCTAGGGGACGACCAAATTTATAATGTTATTGTAACAGCACATGCTTTTGTAATAATCTTTTTTATAGTCATACCAATTATAATTGGAGGCTTTGGGAACTGGCTAGTGCCTCTAATAATTGGGGCCCCCGATATAGCCTTCCCTCGTATAAACAATATAAGTTTTTGACTTCTTCCTCCCTCTTTTCTTCTCCTTTTAGCATCTTCCGGGGTTGAAGCGGGCGCCGGAACAGGCTGAACAGTCTACCCTCCCCTAGCAGGGAACCTTGCCCACGCTGGAGCCTCTGTTGACCTTACCATTTTCTCTTTACACCTGGCGGGCGTGTCATCTATTTTAGGTGCCATC…
Gua06	K. ocellatus	30/VIII/2017	Manguezal do rio Piracao, Guaratiba, RJ (GUA 2017)	-23.0005	-43.581	Hermaphrodite	NA	X	NA	NA	NA	NA	NA	NA	NA	NA	NA	NA	NA	NA	NA	NA	NA	NA	NA	NA	NA	NA	NA	NA	NA	NA	NA	NA	NA	NA	NA	NA	NA	NA	NA	8	GGGACTGCCTTAAGCTTACTTATTCGGGCGGAACTCAGCCAACCCGGGTCTCTCCTAGGGGACGACCAAATTTATAATGTTATTGTAACAGCACATGCTTTTGTAATAATCTTTTTTATAGTCATACCAATTATAATTGGAGGCTTTGGGAACTGGCTAGTGCCTCTAATAATTGGGGCCCCCGATATAGCCTTCCCTCGTATAAACAATATAAGTTTTTGACTTCTTCCTCCCTCTTTTCTTCTCCTTTTAGCATCTTCCGGGGTTGAAGCGGGCGCCGGAACAGGCTGAACAGTCTACCCTCCCCTAGCAGGGAACCTTGCCCACGCTGGAGCCTCTGTTGACCTTACCATTTTCTCTTTACACCTGGCGGGCGTGTCATCTATTTTAGGTGCCATC…
Gua09	K. ocellatus	30/VIII/2017	Manguezal do rio Piracao, Guaratiba, RJ (GUA 2017)	-23.0005	-43.581	Hermaphrodite	F1	X	This study	194	214	107	171	172	172	276	352	182	186	148	152	197	201	186	194	94	94	232	344	210	214	183	192	206	250	196	211	121	127	175	175	8	GGGACTGCCTTAAGCTTACTTATTCGGGCGGAACTCAGCCAACCCGGGTCTCTCCTAGGGGACGACCAAATTTATAATGTTATTGTAACAGCACATGCTTTTGTAATAATCTTTTTTATAGTCATACCAATTATAATTGGAGGCTTTGGGAACTGGCTAGTGCCTCTAATAATTGGGGCCCCCGATATAGCCTTCCCTCGTATAAACAATATAAGTTTTTGACTTCTTCCTCCCTCTTTTCTTCTCCTTTTAGCATCTTCCGGGGTTGAAGCGGGCGCCGGAACAGGCTGAACAGTCTACCCTCCCCTAGCAGGGAACCTTGCCCACGCTGGAGCCTCTGTTGACCTTACCATTTTCTCTTTACACCTGGCGGGCGTGTCATCTATTTTAGGTGCCATC…
Gua10	K. ocellatus	30/VIII/2017	Manguezal do rio Piracao, Guaratiba, RJ (GUA 2017)	-23.0005	-43.581	Hermaphrodite	NA	X	This study	214	218	131	171	172	172	336	348	146	170	148	148	193	197	214	238	94	94	184	220	242	242	189	189	206	206	196	198	131	139	175	177	8	GGGACTGCCTTAAGCTTACTTATTCGGGCGGAACTCAGCCAACCCGGGTCTCTCCTAGGGGACGACCAAATTTATAATGTTATTGTAACAGCACATGCTTTTGTAATAATCTTTTTTATAGTCATACCAATTATAATTGGAGGCTTTGGGAACTGGCTAGTGCCTCTAATAATTGGGGCCCCCGATATAGCCTTCCCTCGTATAAACAATATAAGTTTTTGACTTCTTCCTCCCTCTTTTCTTCTCCTTTTAGCATCTTCCGGGGTTGAAGCGGGCGCCGGAACAGGCTGAACAGTCTACCCTCCCCTAGCAGGGAACCTTGCCCACGCTGGAGCCTCTGTTGACCTTACCATTTTCTCTTTACACCTGGCGGGCGTGTCATCTATTTTAGGTGCCATC…
Gua11	K. ocellatus	30/VIII/2017	Manguezal do rio Piracao, Guaratiba, RJ (GUA 2017)	-23.0005	-43.581	Hermaphrodite	NA	X	This study	218	222	171	199	172	176	328	368	186	198	148	148	161	193	182	194	94	94	212	264	254	254	189	189	206	206	196	196	131	139	175	177	8	GGGACTGCCTTAAGCTTACTTATTCGGGCGGAACTCAGCCAACCCGGGTCTCTCCTAGGGGACGACCAAATTTATAATGTTATTGTAACAGCACATGCTTTTGTAATAATCTTTTTTATAGTCATACCAATTATAATTGGAGGCTTTGGGAACTGGCTAGTGCCTCTAATAATTGGGGCCCCCGATATAGCCTTCCCTCGTATAAACAATATAAGTTTTTGACTTCTTCCTCCCTCTTTTCTTCTCCTTTTAGCATCTTCCGGGGTTGAAGCGGGCGCCGGAACAGGCTGAACAGTCTACCCTCCCCTAGCAGGGAACCTTGCCCACGCTGGAGCCTCTGTTGACCTTACCATTTTCTCTTTACACCTGGCGGGCGTGTCATCTATTTTAGGTGCCATC…
Gua12	K. ocellatus	30/VIII/2017	Manguezal do rio Piracao, Guaratiba, RJ (GUA 2017)	-23.0005	-43.581	Hermaphrodite	NA	NA	This study	210	210	131	171	172	172	356	372	174	182	148	148	173	213	186	206	94	94	188	188	230	278	189	201	206	206	196	208	129	139	175	175	8	GGGACTGCCTTAAGCTTACTTATTCGGGCGGAACTCAGCCAACCCGGGTCTCTCCTAGGGGACGACCAAATTTATAATGTTATTGTAACAGCACATGCTTTTGTAATAATCTTTTTTATAGTCATACCAATTATAATTGGAGGCTTTGGGAACTGGCTAGTGCCTCTAATAATTGGGGCCCCCGATATAGCCTTCCCTCGTATAAACAATATAAGTTTTTGACTTCTTCCTCCCTCTTTTCTTCTCCTTTTAGCATCTTCCGGGGTTGAAGCGGGCGCCGGAACAGGCTGAACAGTCTACCCTCCCCTAGCAGGGAACCTTGCCCACGCTGGAGCCTCTGTTGACCTTACCATTTTCTCTTTACACCTGGCGGGCGTGTCATCTATTTTAGGTGCCATC…
Gua13	K. ocellatus	30/VIII/2017	Manguezal do rio Piracao, Guaratiba, RJ (GUA 2017)	-23.0005	-43.581	Hermaphrodite	NA	X	This study	222	226	143	203	172	172	364	368	166	174	148	148	173	193	186	202	94	94	172	216	250	262	189	192	206	206	196	208	139	139	175	177	8	GGGACTGCCTTAAGCTTACTTATTCGGGCGGAACTCAGCCAACCCGGGTCTCTCCTAGGGGACGACCAAATTTATAATGTTATTGTAACAGCACATGCTTTTGTAATAATCTTTTTTATAGTCATACCAATTATAATTGGAGGCTTTGGGAACTGGCTAGTGCCTCTAATAATTGGGGCCCCCGATATAGCCTTCCCTCGTATAAACAATATAAGTTTTTGACTTCTTCCTCCCTCTTTTCTTCTCCTTTTAGCATCTTCCGGGGTTGAAGCGGGCGCCGGAACAGGCTGAACAGTCTACCCTCCCCTAGCAGGGAACCTTGCCCACGCTGGAGCCTCTGTTGACCTTACCATTTTCTCTTTACACCTGGCGGGCGTGTCATCTATTTTAGGTGCCATC…
Gua16	K. ocellatus	30/VIII/2017	Manguezal do rio Piracao, Guaratiba, RJ (GUA 2017)	-23.0005	-43.581	Hermaphrodite	NA	X	This study	218	230	131	175	172	172	360	384	170	178	148	148	181	193	186	186	94	94	176	176	190	230	189	189	206	206	196	196	131	139	175	175	9	GGGACTGCCTTAAGCTTACTTATTCGGGCGGAACTCAGCCAACCCGGGTCTCTCCTAGGGGACGACCAAATTTATAATGTTATTGTAACAGCACATGCTTTTGTAATAATCTTTTTTATAGTCATACCAATTATAATTGGAGGCTTTGGGAACTGGCTAGTGCCTCTAATAATTGGGGCCCCCGATATAGCCTTCCCTCGTATAAACAATATAAGTTTTTGACTTCTTCCTCCCTCTTTTCTTCTCCTTTTAGCATCTTCCGGGGTTGAAGCGGGCGCCGGAACAGGCTGAACAGTCTACCCTCCCCTAGCAGGGAACCTTGCCCACGCTGGAGCCTCTGTTGACCTTACCATTTTCTCTTTACACCTGGCGGGCGTGTCATCTATTTTAGGTGCCATC…
Gua17	K. ocellatus	30/VIII/2017	Manguezal do rio Piracao, Guaratiba, RJ (GUA 2017)	-23.0005	-43.581	Hermaphrodite	K.ocelaltus X F1	X	This study	194	218	107	211	172	172	276	352	174	206	148	152	177	193	190	222	94	94	172	184	214	274	183	189	206	250	198	211	127	139	175	175	8	GGGACTGCCTTAAGCTTACTTATTCGGGCGGAACTCAGCCAACCCGGGTCTCTCCTAGGGGACGACCAAATTTATAATGTTATTGTAACAGCACATGCTTTTGTAATAATCTTTTTTATAGTCATACCAATTATAATTGGAGGCTTTGGGAACTGGCTAGTGCCTCTAATAATTGGGGCCCCCGATATAGCCTTCCCTCGTATAAACAATATAAGTTTTTGACTTCTTCCTCCCTCTTTTCTTCTCCTTTTAGCATCTTCCGGGGTTGAAGCGGGCGCCGGAACAGGCTGAACAGTCTACCCTCCCCTAGCAGGGAACCTTGCCCACGCTGGAGCCTCTGTTGACCTTACCATTTTCTCTTTACACCTGGCGGGCGTGTCATCTATTTTAGGTGCCATC…
Gua18	K. ocellatus	30/VIII/2017	Manguezal do rio Piracao, Guaratiba, RJ (GUA 2017)	-23.0005	-43.581	Hermaphrodite	NA	X	This study	214	214	171	179	172	172	372	404	186	206	148	148	193	209	218	222	94	94	144	268	218	238	189	189	206	206	198	198	139	139	175	175	8	GGGACTGCCTTAAGCTTACTTATTCGGGCGGAACTCAGCCAACCCGGGTCTCTCCTAGGGGACGACCAAATTTATAATGTTATTGTAACAGCACATGCTTTTGTAATAATCTTTTTTATAGTCATACCAATTATAATTGGAGGCTTTGGGAACTGGCTAGTGCCTCTAATAATTGGGGCCCCCGATATAGCCTTCCCTCGTATAAACAATATAAGTTTTTGACTTCTTCCTCCCTCTTTTCTTCTCCTTTTAGCATCTTCCGGGGTTGAAGCGGGCGCCGGAACAGGCTGAACAGTCTACCCTCCCCTAGCAGGGAACCTTGCCCACGCTGGAGCCTCTGTTGACCTTACCATTTTCTCTTTACACCTGGCGGGCGTGTCATCTATTTTAGGTGCCATC…
Gua19	K. ocellatus	30/VIII/2017	Manguezal do rio Piracao, Guaratiba, RJ (GUA 2017)	-23.0005	-43.581	Hermaphrodite	NA	X	This study	214	222	171	203	172	172	356	360	170	190	148	148	161	177	186	190	94	94	212	232	222	250	189	192	206	206	200	208	NA	NA	175	175	8	GGGACTGCCTTAAGCTTACTTATTCGGGCGGAACTCAGCCAACCCGGGTCTCTCCTAGGGGACGACCAAATTTATAATGTTATTGTAACAGCACATGCTTTTGTAATAATCTTTTTTATAGTCATACCAATTATAATTGGAGGCTTTGGGAACTGGCTAGTGCCTCTAATAATTGGGGCCCCCGATATAGCCTTCCCTCGTATAAACAATATAAGTTTTTGACTTCTTCCTCCCTCTTTTCTTCTCCTTTTAGCATCTTCCGGGGTTGAAGCGGGCGCCGGAACAGGCTGAACAGTCTACCCTCCCCTAGCAGGGAACCTTGCCCACGCTGGAGCCTCTGTTGACCTTACCATTTTCTCTTTACACCTGGCGGGCGTGTCATCTATTTTAGGTGCCATC…
Gua20	K. ocellatus	30/VIII/2017	Manguezal do rio Piracao, Guaratiba, RJ (GUA 2017)	-23.0005	-43.581	Hermaphrodite	K.ocelaltus X F1	NA	This study	194	226	131	147	172	172	280	372	186	194	148	152	189	213	190	218	94	94	164	184	214	258	183	189	206	250	196	211	127	131	175	177	8	GGGACTGCCTTAAGCTTACTTATTCGGGCGGAACTCAGCCAACCCGGGTCTCTCCTAGGGGACGACCAAATTTATAATGTTATTGTAACAGCACATGCTTTTGTAATAATCTTTTTTATAGTCATACCAATTATAATTGGAGGCTTTGGGAACTGGCTAGTGCCTCTAATAATTGGGGCCCCCGATATAGCCTTCCCTCGTATAAACAATATAAGTTTTTGACTTCTTCCTCCCTCTTTTCTTCTCCTTTTAGCATCTTCCGGGGTTGAAGCGGGCGCCGGAACAGGCTGAACAGTCTACCCTCCCCTAGCAGGGAACCTTGCCCACGCTGGAGCCTCTGTTGACCTTACCATTTTCTCTTTACACCTGGCGGGCGTGTCATCTATTTTAGGTGCCATC…
Gua21	K. ocellatus	30/VIII/2017	Manguezal do rio Piracao, Guaratiba, RJ (GUA 2017)	-23.0005	-43.581	Hermaphrodite	NA	NA	This study	214	214	171	231	172	172	348	372	182	214	148	148	193	205	186	202	94	94	180	232	230	246	189	192	206	212	198	198	131	131	175	177	NA	NA
Gua24	K. ocellatus	30/VIII/2017	Manguezal do rio Piracao, Guaratiba, RJ (GUA 2017)	-23.0005	-43.581	Hermaphrodite	K.ocelaltus X F1	NA	This study	194	214	143	171	172	176	276	356	166	178	148	152	161	165	214	218	94	98	160	208	214	254	183	189	206	250	196	211	127	139	175	177	8	GGGACTGCCTTAAGCTTACTTATTCGGGCGGAACTCAGCCAACCCGGGTCTCTCCTAGGGGACGACCAAATTTATAATGTTATTGTAACAGCACATGCTTTTGTAATAATCTTTTTTATAGTCATACCAATTATAATTGGAGGCTTTGGGAACTGGCTAGTGCCTCTAATAATTGGGGCCCCCGATATAGCCTTCCCTCGTATAAACAATATAAGTTTTTGACTTCTTCCTCCCTCTTTTCTTCTCCTTTTAGCATCTTCCGGGGTTGAAGCGGGCGCCGGAACAGGCTGAACAGTCTACCCTCCCCTAGCAGGGAACCTTGCCCACGCTGGAGCCTCTGTTGACCTTACCATTTTCTCTTTACACCTGGCGGGCGTGTCATCTATTTTAGGTGCCATC…
Gua36	K. ocellatus	30/VIII/2017	Manguezal do rio Piracao, Guaratiba, RJ (GUA 2017)	-23.0005	-43.581	Hermaphrodite	NA	NA	This study	226	226	207	207	172	172	352	364	190	210	148	148	173	177	210	218	90	94	200	248	206	258	189	189	206	214	196	196	139	139	175	177	NA	NA
Gua61	K. ocellatus	30/VIII/2017	Manguezal do rio Piracao, Guaratiba, RJ (GUA 2017)	-23.0005	-43.581	Hermaphrodite	NA	NA	This study	214	234	155	187	172	172	372	372	182	186	148	148	177	193	214	226	94	94	188	276	226	226	186	189	206	206	198	200	129	139	175	175	8	GGGACTGCCTTAAGCTTACTTATTCGGGCGGAACTCAGCCAACCCGGGTCTCTCCTAGGGGACGACCAAATTTATAATGTTATTGTAACAGCACATGCTTTTGTAATAATCTTTTTTATAGTCATACCAATTATAATTGGAGGCTTTGGGAACTGGCTAGTGCCTCTAATAATTGGGGCCCCCGATATAGCCTTCCCTCGTATAAACAATATAAGTTTTTGACTTCTTCCTCCCTCTTTTCTTCTCCTTTTAGCATCTTCCGGGGTTGAAGCGGGCGCCGGAACAGGCTGAACAGTCTACCCTCCCCTAGCAGGGAACCTTGCCCACGCTGGAGCCTCTGTTGACCTTACCATTTTCTCTTTACACCTGGCGGGCGTGTCATCTATTTTAGGTGCCATC…
Gua62	K. ocellatus	30/VIII/2017	Manguezal do rio Piracao, Guaratiba, RJ (GUA 2017)	-23.0005	-43.581	Hermaphrodite	K.ocelaltus X F1	NA	This study	194	226	171	207	172	172	276	380	194	218	148	152	197	201	186	194	94	94	220	392	214	222	183	201	206	250	196	211	127	139	175	175	8	GGGACTGCCTTAAGCTTACTTATTCGGGCGGAACTCAGCCAACCCGGGTCTCTCCTAGGGGACGACCAAATTTATAATGTTATTGTAACAGCACATGCTTTTGTAATAATCTTTTTTATAGTCATACCAATTATAATTGGAGGCTTTGGGAACTGGCTAGTGCCTCTAATAATTGGGGCCCCCGATATAGCCTTCCCTCGTATAAACAATATAAGTTTTTGACTTCTTCCTCCCTCTTTTCTTCTCCTTTTAGCATCTTCCGGGGTTGAAGCGGGCGCCGGAACAGGCTGAACAGTCTACCCTCCCCTAGCAGGGAACCTTGCCCACGCTGGAGCCTCTGTTGACCTTACCATTTTCTCTTTACACCTGGCGGGCGTGTCATCTATTTTAGGTGCCATC…
Gua201	K. ocellatus	2007	Manguezal do rio Piracao, Guaratiba, RJ (GUA 2007)	-23.0005	-43.581	NA	NA	NA	Tatarenkov et al. (2009)	210	226	163	167	172	172	360	364	182	214	148	148	189	193	202	218	94	94	220	252	230	254	189	192	206	206	196	196	131	139	175	175	NA	NA
Gua202	K. ocellatus	2007	Manguezal do rio Piracao, Guaratiba, RJ (GUA 2007)	-23.0005	-43.581	NA	NA	NA	Tatarenkov et al. (2009)	NA	NA	147	147	172	172	352	392	178	210	148	148	177	177	202	206	90	94	172	220	222	246	189	189	206	206	196	200	121	139	175	175	NA	NA
Gua203	K. ocellatus	2007	Manguezal do rio Piracao, Guaratiba, RJ (GUA 2007)	-23.0005	-43.581	NA	NA	NA	Tatarenkov et al. (2009)	214	214	163	187	172	172	352	364	186	194	148	148	165	177	190	218	94	94	172	216	226	242	189	189	206	206	194	208	139	139	175	175	NA	NA
Gua204	K. ocellatus	2007	Manguezal do rio Piracao, Guaratiba, RJ (GUA 2007)	-23.0005	-43.581	NA	NA	NA	Tatarenkov et al. (2009)	210	222	143	171	172	172	360	392	178	210	148	148	177	197	214	218	94	94	176	212	238	250	186	189	206	206	196	196	131	131	175	177	NA	NA
Gua205	K. ocellatus	2007	Manguezal do rio Piracao, Guaratiba, RJ (GUA 2007)	-23.0005	-43.581	NA	NA	NA	Tatarenkov et al. (2009)	210	210	147	183	172	172	368	392	166	194	148	148	173	197	190	210	94	98	212	252	210	222	189	192	206	206	196	196	121	139	175	175	NA	NA
Gua206	K. ocellatus	2007	Manguezal do rio Piracao, Guaratiba, RJ (GUA 2007)	-23.0005	-43.581	NA	NA	NA	Tatarenkov et al. (2009)	222	222	171	195	172	172	376	380	194	198	148	148	157	177	210	238	94	98	220	224	254	254	189	192	206	214	196	208	139	139	175	177	NA	NA
Gua207	K. ocellatus	2007	Manguezal do rio Piracao, Guaratiba, RJ (GUA 2007)	-23.0005	-43.581	NA	NA	NA	Tatarenkov et al. (2009)	218	218	143	159	172	172	348	348	194	214	148	148	189	197	186	218	94	94	172	220	210	266	189	189	206	214	196	208	131	139	175	177	NA	NA
Gua208	K. ocellatus	2007	Manguezal do rio Piracao, Guaratiba, RJ (GUA 2007)	-23.0005	-43.581	NA	NA	NA	Tatarenkov et al. (2009)	218	218	171	171	172	172	364	372	170	174	148	148	193	197	186	218	94	94	168	196	190	246	189	189	206	206	196	200	139	139	175	175	NA	NA
Gua209	K. ocellatus	2007	Manguezal do rio Piracao, Guaratiba, RJ (GUA 2007)	-23.0005	-43.581	NA	NA	NA	Tatarenkov et al. (2009)	210	210	143	219	172	172	384	384	186	190	148	148	193	213	186	214	94	94	176	188	242	262	189	189	206	210	196	196	131	139	175	175	NA	NA
Gua210	K. ocellatus	2007	Manguezal do rio Piracao, Guaratiba, RJ (GUA 2007)	-23.0005	-43.581	NA	NA	NA	Tatarenkov et al. (2009)	218	218	131	195	172	172	348	368	194	198	148	148	193	229	218	218	94	94	228	236	226	226	189	201	206	206	198	198	131	139	175	175	NA	NA
Gua211	K. ocellatus	2007	Manguezal do rio Piracao, Guaratiba, RJ (GUA 2007)	-23.0005	-43.581	NA	NA	NA	Tatarenkov et al. (2009)	218	218	183	207	172	172	344	384	170	190	148	148	189	189	202	218	94	94	208	216	250	250	192	192	206	214	196	196	131	131	175	175	NA	NA
Gua212	K. ocellatus	2007	Manguezal do rio Piracao, Guaratiba, RJ (GUA 2007)	-23.0005	-43.581	NA	NA	NA	Tatarenkov et al. (2009)	210	210	171	231	172	176	380	384	166	194	148	148	189	197	202	238	94	98	220	232	242	254	189	189	206	206	196	196	121	131	175	177	NA	NA
Gua213	K. ocellatus	2007	Manguezal do rio Piracao, Guaratiba, RJ (GUA 2007)	-23.0005	-43.581	NA	NA	NA	Tatarenkov et al. (2009)	NA	NA	159	163	172	172	348	348	194	198	148	148	185	209	206	238	94	94	220	220	262	266	189	189	206	206	196	196	131	139	175	177	NA	NA
Gua214	K. ocellatus	2007	Manguezal do rio Piracao, Guaratiba, RJ (GUA 2007)	-23.0005	-43.581	NA	NA	NA	Tatarenkov et al. (2009)	210	222	171	219	172	172	356	384	186	206	148	148	193	197	190	218	94	94	200	216	190	266	189	189	206	206	196	208	139	139	175	175	NA	NA
Gua215	K. ocellatus	2007	Manguezal do rio Piracao, Guaratiba, RJ (GUA 2007)	-23.0005	-43.581	NA	NA	NA	Tatarenkov et al. (2009)	210	214	131	187	172	172	368	384	174	182	148	148	173	189	214	214	94	94	216	244	230	262	189	189	206	206	194	196	131	139	175	175	NA	NA
Gua216	K. ocellatus	2007	Manguezal do rio Piracao, Guaratiba, RJ (GUA 2007)	-23.0005	-43.581	NA	NA	NA	Tatarenkov et al. (2009)	214	214	155	163	172	172	372	384	182	182	148	148	189	197	186	214	90	94	192	196	214	278	189	189	206	206	198	198	129	133	175	175	NA	NA
Gua217	K. ocellatus	2007	Manguezal do rio Piracao, Guaratiba, RJ (GUA 2007)	-23.0005	-43.581	NA	NA	NA	Tatarenkov et al. (2009)	210	226	171	171	172	172	364	396	182	210	148	148	177	181	218	238	94	94	184	220	206	226	189	201	206	206	194	198	139	139	175	175	NA	NA
Gua218	K. ocellatus	2007	Manguezal do rio Piracao, Guaratiba, RJ (GUA 2007)	-23.0005	-43.581	NA	NA	NA	Tatarenkov et al. (2009)	214	214	143	171	172	172	352	356	166	198	148	148	181	189	210	214	94	94	196	252	230	242	186	192	206	206	196	200	139	139	175	175	NA	NA
Gua219	K. ocellatus	2007	Manguezal do rio Piracao, Guaratiba, RJ (GUA 2007)	-23.0005	-43.581	NA	NA	NA	Tatarenkov et al. (2009)	218	218	179	179	172	172	344	376	182	190	148	148	181	201	186	190	94	94	208	220	198	262	189	201	206	206	196	196	121	121	177	177	NA	NA
Gua220	K. ocellatus	2007	Manguezal do rio Piracao, Guaratiba, RJ (GUA 2007)	-23.0005	-43.581	NA	NA	NA	Tatarenkov et al. (2009)	210	226	147	147	172	172	364	368	186	210	148	148	193	209	214	218	94	94	220	220	246	246	186	189	206	206	198	198	121	139	175	177	NA	NA
Gua221	K. ocellatus	2007	Manguezal do rio Piracao, Guaratiba, RJ (GUA 2007)	-23.0005	-43.581	NA	NA	NA	Tatarenkov et al. (2009)	210	226	143	171	172	172	348	368	182	202	148	148	177	185	218	218	94	94	216	216	230	254	189	189	206	206	198	208	139	139	175	177	NA	NA
Gua222	K. ocellatus	2007	Manguezal do rio Piracao, Guaratiba, RJ (GUA 2007)	-23.0005	-43.581	NA	NA	NA	Tatarenkov et al. (2009)	218	218	151	219	172	172	336	352	174	210	148	148	177	193	190	218	94	94	188	232	286	286	189	189	206	214	198	208	139	139	175	175	NA	NA
Gua223	K. ocellatus	2007	Manguezal do rio Piracao, Guaratiba, RJ (GUA 2007)	-23.0005	-43.581	NA	NA	NA	Tatarenkov et al. (2009)	210	210	171	195	172	172	372	380	186	198	148	148	169	177	186	230	94	94	196	252	250	254	189	201	206	206	194	208	139	139	175	175	NA	NA
Gua224	K. ocellatus	2007	Manguezal do rio Piracao, Guaratiba, RJ (GUA 2007)	-23.0005	-43.581	NA	NA	NA	Tatarenkov et al. (2009)	214	214	131	207	172	172	348	368	198	198	148	148	181	197	218	218	94	94	188	224	242	266	189	189	206	206	194	208	139	139	175	175	NA	NA
SFr01	K. ocellatus	22/VIII/2017	Manguezal no canal do Linguado, São Francisco do Sul, SC (SFR)	-26.3667	-48.6662	Hermaphrodite	NA	X	Berbel-Filho et al. (2020)	254	270	135	175	184	184	368	384	198	202	148	148	173	177	162	198	94	114	172	176	226	238	189	189	210	212	200	200	123	129	177	177	15	GGGACTGCCTTAAGCTTGCTTATTCGGGCGGAACTCAGCCAACCCGGGTCTCTCCTAGGGGACGACCAAATTTATAATGTTATTGTAACAGCACATGCTTTTGTAATAATCTTTTTTATAGTTATACCAATTATAATTGGAGGCTTTGGGAACTGGCTAGTGCCTCTAATAATTGGGGCCCCCGATATAGCCTTCCCTCGTATAAACAATATAAGTTTTTGACTTCTTCCTCCCTCTTTTCTTCTCCTTTTAGCATCTTCCGGGGTTGAAGCGGGCGCCGGAACAGGCTGAACAGTTTATCCTCCCCTAGCAGGGAACCTTGCCCACGCTGGAGCCTCTGTTGACCTTACCATTTTCTCTTTACACCTGGCGGGCGTGTCATCTATTTTAGGTGCCATC…
SFr02	K. ocellatus	22/VIII/2017	Manguezal no canal do Linguado, São Francisco do Sul, SC (SFR)	-26.3667	-48.6662	Hermaphrodite	NA	X	Berbel-Filho et al. (2020)	238	242	119	127	184	184	344	364	206	226	148	148	149	161	162	194	94	114	160	168	206	222	189	189	210	212	200	200	123	129	177	177	16	GGGACTGCCTTAAGCTTGCTTATTCGGGCGGAACTCAGCCAACCCGGGTCTCTCCTAGGGGACGACCAAATTTATAATGTTATTGTAACAGCACATGCTTTTGTAATAATCTTTTTTATAGTTATACCAATTATAATTGGAGGCTTTGGGAACTGGCTAGTGCCTCTAATAATTGGGGCCCCCGATATAGCCTTCCCTCGTATAAACAATATAAGTTTTTGACTTCTTCCTCCCTCTTTTCTTCTCCTTTTAGCATCTTCCGGGGTTGAAGCGGGCGCCGGAACAGGCTGAACAGTTTATCCTCCCCTAGCAGGGAACCTTGCCCATGCTGGAGCCTCTGTTGACCTTACCATTTTCTCTTTACACCTGGCGGGCGTGTCATCTATTTTAGGTGCCATC…
SFr03	K. ocellatus	22/VIII/2017	Manguezal no canal do Linguado, São Francisco do Sul, SC (SFR)	-26.3667	-48.6662	Hermaphrodite	NA	X	Berbel-Filho et al. (2020)	242	246	119	135	184	184	336	356	166	186	148	148	189	201	162	162	94	94	160	168	226	238	189	189	210	212	200	200	129	135	177	177	16	GGGACTGCCTTAAGCTTGCTTATTCGGGCGGAACTCAGCCAACCCGGGTCTCTCCTAGGGGACGACCAAATTTATAATGTTATTGTAACAGCACATGCTTTTGTAATAATCTTTTTTATAGTTATACCAATTATAATTGGAGGCTTTGGGAACTGGCTAGTGCCTCTAATAATTGGGGCCCCCGATATAGCCTTCCCTCGTATAAACAATATAAGTTTTTGACTTCTTCCTCCCTCTTTTCTTCTCCTTTTAGCATCTTCCGGGGTTGAAGCGGGCGCCGGAACAGGCTGAACAGTTTATCCTCCCCTAGCAGGGAACCTTGCCCATGCTGGAGCCTCTGTTGACCTTACCATTTTCTCTTTACACCTGGCGGGCGTGTCATCTATTTTAGGTGCCATC…
SFr04	K. ocellatus	22/VIII/2017	Manguezal no canal do Linguado, São Francisco do Sul, SC (SFR)	-26.3667	-48.6662	Hermaphrodite	NA	X	Berbel-Filho et al. (2020)	234	250	123	139	184	184	344	384	190	202	148	148	145	181	162	194	94	114	164	168	202	238	189	189	212	214	200	200	123	129	177	177	17	GGGACTGCCTTAAGCTTGCTTATTCGGGCGGAACTCAGCCAACCCGGGTCTCTCCTAGGGGACGACCAAATTTATAATGTTATTGTAACAGCACATGCTTTTGTAATAATCTTTTTTATAGTTATACCAATTATAATTGGAGGCTTTGGGAACTGGCTAGTGCCTCTAATAATTGGGGCCCCCGATATAGCCTTCCCTCGTATAAACAATATAAGTTTTTGACTTCTTCCTCCCTCTTTTCTTCTCCTTTTAGCATCTTCCGGGGTTGAAGCGGGCGCCGGAACAGGCTGAACAGTTTATCCTCCCCTAGCAGGGAACCTTGCCCACGCTGGAGCCTCTGTTGACCTTACCATTTTCTCTTTACACCTGGCGGGCGTGTCATCTATTTTAGGTGCCATC…
SFr05	K. ocellatus	22/VIII/2017	Manguezal no canal do Linguado, São Francisco do Sul, SC (SFR)	-26.3667	-48.6662	Hermaphrodite	NA	NA	Berbel-Filho et al. (2020)	234	242	135	151	184	184	344	352	166	210	148	148	149	197	162	162	94	114	164	172	186	230	189	189	210	216	200	200	123	123	177	177	18	GGGACTGCCTTAAGCTTGCTTATTCGGGCGGAACTCAGCCAACCCGGGTCTCTTCTAGGGGACGACCAAATTTATAATGTTATTGTAACAGCACATGCTTTTGTAATAATCTTTTTTATAGTCATACCAATTATAATTGGAGGCTTTGGGAACTGGCTAGTGCCTCTAATAATTGGGGCCCCCGATATAGCCTTCCCTCGTATAAACAATATAAGTTTTTGACTTCTTCCTCCCTCTTTTCTTCTCCTTTTAGCATCTTCCGGGGTTGAAGCGGGCGCCGGAACAGGCTGAACAGTTTATCCTCCCCTAGCAGGGAACCTTGCCCACGCTGGAGCCTCTGTTGACCTTACCATTTTCTCTTTACACCTGGCGGGCGTGTCATCTATTTTAGGTGCCATC…
SFr06	K. ocellatus	22/VIII/2017	Manguezal no canal do Linguado, São Francisco do Sul, SC (SFR)	-26.3667	-48.6662	Hermaphrodite	NA	X	Berbel-Filho et al. (2020)	234	250	127	159	184	184	368	372	162	186	148	148	149	193	162	198	94	114	168	172	238	242	189	189	210	212	200	200	129	135	177	177	14	GGGACTGCCTTAAGCTTGCTTATTCGGGCGGAACTCAGCCAACCCGGGTCTCTCCTAGGGGACGACCAAATTTATAATGTTATTGTAACAGCACATGCTTTTGTAATAATCTTTTTTATAGTCATACCAATTATAATTGGAGGCTTTGGGAACTGGCTAGTGCCTCTAATAATTGGGGCCCCCGATATAGCCTTCCCTCGTATAAACAATATAAGTTTTTGACTTCTTCCTCCCTCTTTTCTTCTCCTTTTAGCATCTTCCGGGGTTGAAGCGGGCGCCGGAACAGGCTGAACAGTTTATCCTCCCCTAGCAGGGAACCTTGCCCACGCTGGAGCCTCTGTTGACCTTACCATTTTCTCTTTACACCTGGCGGGCGTGTCATCTATTTTAGGTGCCATC…
SFr07	K. ocellatus	22/VIII/2017	Manguezal no canal do Linguado, São Francisco do Sul, SC (SFR)	-26.3667	-48.6662	Hermaphrodite	NA	X	Berbel-Filho et al. (2020)	242	246	127	135	184	184	352	372	170	186	148	148	185	209	162	194	94	114	168	172	202	242	189	189	210	210	200	212	123	123	177	177	15	GGGACTGCCTTAAGCTTGCTTATTCGGGCGGAACTCAGCCAACCCGGGTCTCTCCTAGGGGACGACCAAATTTATAATGTTATTGTAACAGCACATGCTTTTGTAATAATCTTTTTTATAGTTATACCAATTATAATTGGAGGCTTTGGGAACTGGCTAGTGCCTCTAATAATTGGGGCCCCCGATATAGCCTTCCCTCGTATAAACAATATAAGTTTTTGACTTCTTCCTCCCTCTTTTCTTCTCCTTTTAGCATCTTCCGGGGTTGAAGCGGGCGCCGGAACAGGCTGAACAGTTTATCCTCCCCTAGCAGGGAACCTTGCCCACGCTGGAGCCTCTGTTGACCTTACCATTTTCTCTTTACACCTGGCGGGCGTGTCATCTATTTTAGGTGCCATC…
SFr08	K. ocellatus	22/VIII/2017	Manguezal no canal do Linguado, São Francisco do Sul, SC (SFR)	-26.3667	-48.6662	Hermaphrodite	NA	X	Berbel-Filho et al. (2020)	246	254	135	147	184	184	356	364	174	210	148	148	177	193	162	162	94	114	164	176	234	250	189	189	210	210	200	212	123	129	177	177	19	GGGACTGCCTTAAGCTTGCTTATTCGGGCGGAACTCAGCCAACCCGGGTCTCTCCTAGGGGACGACCAAATTTATAATGTTATTGTAACAGCACATGCTTTTGTAATAATCTTTTTTATAGTCATACCAATTATAATTGGAGGCTTTGGGAACTGGCTAGTGCCTCTAATAATTGGGGCCCCCGATATAGCCTTCCCTCGTATAAACAATATAAGTTTTTGACTTCTTCCTCCCTCTTTTCTTCTCCTTTTAGCATCTTCCGGGGTTGAAGCGGGCGCCGGAACAGGCTGAACAGTTTATCCTCCCCTAGCAGGGAACCTTGCCCACGCTGGAGCCTCTGTTGACCTTACCATTTTCTCTTTACACCTGGCGGGCGTGTCATCTATTTTAGGTGCCATC…
SFr09	K. ocellatus	22/VIII/2017	Manguezal no canal do Linguado, São Francisco do Sul, SC (SFR)	-26.3667	-48.6662	Male	NA	NA	Berbel-Filho et al. (2020)	242	270	127	183	184	184	352	360	162	166	148	148	141	157	162	162	94	114	172	172	182	202	189	189	210	210	212	212	123	123	177	177	19	GGGACTGCCTTAAGCTTGCTTATTCGGGCGGAACTCAGCCAACCCGGGTCTCTCCTAGGGGACGACCAAATTTATAATGTTATTGTAACAGCACATGCTTTTGTAATAATCTTTTTTATAGTCATACCAATTATAATTGGAGGCTTTGGGAACTGGCTAGTGCCTCTAATAATTGGGGCCCCCGATATAGCCTTCCCTCGTATAAACAATATAAGTTTTTGACTTCTTCCTCCCTCTTTTCTTCTCCTTTTAGCATCTTCCGGGGTTGAAGCGGGCGCCGGAACAGGCTGAACAGTTTATCCTCCCCTAGCAGGGAACCTTGCCCACGCTGGAGCCTCTGTTGACCTTACCATTTTCTCTTTACACCTGGCGGGCGTGTCATCTATTTTAGGTGCCATC…
SFr10	K. ocellatus	22/VIII/2017	Manguezal no canal do Linguado, São Francisco do Sul, SC (SFR)	-26.3667	-48.6662	Male	NA	NA	Berbel-Filho et al. (2020)	242	278	127	135	184	184	360	376	150	162	148	148	153	189	162	162	94	114	172	172	250	262	189	189	210	212	176	200	129	129	177	177	16	GGGACTGCCTTAAGCTTGCTTATTCGGGCGGAACTCAGCCAACCCGGGTCTCTCCTAGGGGACGACCAAATTTATAATGTTATTGTAACAGCACATGCTTTTGTAATAATCTTTTTTATAGTTATACCAATTATAATTGGAGGCTTTGGGAACTGGCTAGTGCCTCTAATAATTGGGGCCCCCGATATAGCCTTCCCTCGTATAAACAATATAAGTTTTTGACTTCTTCCTCCCTCTTTTCTTCTCCTTTTAGCATCTTCCGGGGTTGAAGCGGGCGCCGGAACAGGCTGAACAGTTTATCCTCCCCTAGCAGGGAACCTTGCCCATGCTGGAGCCTCTGTTGACCTTACCATTTTCTCTTTACACCTGGCGGGCGTGTCATCTATTTTAGGTGCCATC…
SFr11	K. ocellatus	22/VIII/2017	Manguezal no canal do Linguado, São Francisco do Sul, SC (SFR)	-26.3667	-48.6662	Hermaphrodite	NA	NA	Berbel-Filho et al. (2020)	254	274	131	139	184	184	344	348	178	186	148	148	173	193	162	162	94	114	160	176	206	230	189	189	210	212	200	212	123	135	177	177	19	GGGACTGCCTTAAGCTTGCTTATTCGGGCGGAACTCAGCCAACCCGGGTCTCTCCTAGGGGACGACCAAATTTATAATGTTATTGTAACAGCACATGCTTTTGTAATAATCTTTTTTATAGTCATACCAATTATAATTGGAGGCTTTGGGAACTGGCTAGTGCCTCTAATAATTGGGGCCCCCGATATAGCCTTCCCTCGTATAAACAATATAAGTTTTTGACTTCTTCCTCCCTCTTTTCTTCTCCTTTTAGCATCTTCCGGGGTTGAAGCGGGCGCCGGAACAGGCTGAACAGTTTATCCTCCCCTAGCAGGGAACCTTGCCCACGCTGGAGCCTCTGTTGACCTTACCATTTTCTCTTTACACCTGGCGGGCGTGTCATCTATTTTAGGTGCCATC…
SFr12	K. ocellatus	22/VIII/2017	Manguezal no canal do Linguado, São Francisco do Sul, SC (SFR)	-26.3667	-48.6662	Hermaphrodite	NA	NA	Berbel-Filho et al. (2020)	230	242	139	211	184	184	360	364	162	214	148	148	165	189	162	194	94	114	168	168	198	262	186	189	210	212	212	212	123	135	177	177	16	GGGACTGCCTTAAGCTTGCTTATTCGGGCGGAACTCAGCCAACCCGGGTCTCTCCTAGGGGACGACCAAATTTATAATGTTATTGTAACAGCACATGCTTTTGTAATAATCTTTTTTATAGTTATACCAATTATAATTGGAGGCTTTGGGAACTGGCTAGTGCCTCTAATAATTGGGGCCCCCGATATAGCCTTCCCTCGTATAAACAATATAAGTTTTTGACTTCTTCCTCCCTCTTTTCTTCTCCTTTTAGCATCTTCCGGGGTTGAAGCGGGCGCCGGAACAGGCTGAACAGTTTATCCTCCCCTAGCAGGGAACCTTGCCCATGCTGGAGCCTCTGTTGACCTTACCATTTTCTCTTTACACCTGGCGGGCGTGTCATCTATTTTAGGTGCCATC…
SFr13	K. ocellatus	22/VIII/2017	Manguezal no canal do Linguado, São Francisco do Sul, SC (SFR)	-26.3667	-48.6662	Hermaphrodite	NA	NA	Berbel-Filho et al. (2020)	246	254	127	151	184	184	344	352	166	174	148	148	197	213	162	162	94	94	156	164	198	230	186	189	210	216	212	212	129	129	177	177	15	GGGACTGCCTTAAGCTTGCTTATTCGGGCGGAACTCAGCCAACCCGGGTCTCTCCTAGGGGACGACCAAATTTATAATGTTATTGTAACAGCACATGCTTTTGTAATAATCTTTTTTATAGTTATACCAATTATAATTGGAGGCTTTGGGAACTGGCTAGTGCCTCTAATAATTGGGGCCCCCGATATAGCCTTCCCTCGTATAAACAATATAAGTTTTTGACTTCTTCCTCCCTCTTTTCTTCTCCTTTTAGCATCTTCCGGGGTTGAAGCGGGCGCCGGAACAGGCTGAACAGTTTATCCTCCCCTAGCAGGGAACCTTGCCCACGCTGGAGCCTCTGTTGACCTTACCATTTTCTCTTTACACCTGGCGGGCGTGTCATCTATTTTAGGTGCCATC…
SFr14	K. ocellatus	22/VIII/2017	Manguezal no canal do Linguado, São Francisco do Sul, SC (SFR)	-26.3667	-48.6662	Hermaphrodite	NA	NA	Berbel-Filho et al. (2020)	246	250	135	159	184	184	344	384	158	202	148	152	149	189	162	162	94	114	160	164	218	238	189	189	210	212	200	214	123	123	177	177	19	GGGACTGCCTTAAGCTTGCTTATTCGGGCGGAACTCAGCCAACCCGGGTCTCTCCTAGGGGACGACCAAATTTATAATGTTATTGTAACAGCACATGCTTTTGTAATAATCTTTTTTATAGTCATACCAATTATAATTGGAGGCTTTGGGAACTGGCTAGTGCCTCTAATAATTGGGGCCCCCGATATAGCCTTCCCTCGTATAAACAATATAAGTTTTTGACTTCTTCCTCCCTCTTTTCTTCTCCTTTTAGCATCTTCCGGGGTTGAAGCGGGCGCCGGAACAGGCTGAACAGTTTATCCTCCCCTAGCAGGGAACCTTGCCCACGCTGGAGCCTCTGTTGACCTTACCATTTTCTCTTTACACCTGGCGGGCGTGTCATCTATTTTAGGTGCCATC…
SFr15	K. ocellatus	22/VIII/2017	Manguezal no canal do Linguado, São Francisco do Sul, SC (SFR)	-26.3667	-48.6662	Hermaphrodite	NA	NA	Berbel-Filho et al. (2020)	242	250	123	139	184	184	356	384	178	194	148	148	161	193	162	162	94	114	164	168	202	226	189	189	210	214	200	204	123	129	177	177	19	GGGACTGCCTTAAGCTTGCTTATTCGGGCGGAACTCAGCCAACCCGGGTCTCTCCTAGGGGACGACCAAATTTATAATGTTATTGTAACAGCACATGCTTTTGTAATAATCTTTTTTATAGTCATACCAATTATAATTGGAGGCTTTGGGAACTGGCTAGTGCCTCTAATAATTGGGGCCCCCGATATAGCCTTCCCTCGTATAAACAATATAAGTTTTTGACTTCTTCCTCCCTCTTTTCTTCTCCTTTTAGCATCTTCCGGGGTTGAAGCGGGCGCCGGAACAGGCTGAACAGTTTATCCTCCCCTAGCAGGGAACCTTGCCCACGCTGGAGCCTCTGTTGACCTTACCATTTTCTCTTTACACCTGGCGGGCGTGTCATCTATTTTAGGTGCCATC…
SFr16	K. ocellatus	22/VIII/2017	Manguezal no canal do Linguado, São Francisco do Sul, SC (SFR)	-26.3667	-48.6662	Hermaphrodite	NA	NA	Berbel-Filho et al. (2020)	234	258	119	183	184	184	340	396	166	202	148	148	165	185	162	162	94	114	172	176	238	242	189	189	210	212	212	212	129	129	177	177	20	GGGACTGCCTTAAGCTTGCTTATTCGGGCGGAACTCAGCCAACCCGGGTCTCTCCTAGGGGACGACCAAATTTATAATGTTATTGTAACAGCACATGCTTTTGTAATAATCTTTTTTATAGTCATACCAATTATAATTGGAGGCTTTGGGAACTGGCTAGTGCCTCTAATAATTGGGGCCCCCGATATAGCCTTCCCTCGTATAAACAATATAAGTTTTTGACTTCTTCCTCCCTCTTTTCTTCTCCTTTTAGCATCTTCCGGGGTTGAAGCGGGCGCCGGAACAGGCTGAACAGTTTATCCTCCCCTAGCAGGGAACCTTGCCCATGCTGGAGCCTCTGTTGACCTTACCATTTTCTCTTTACACCTGGCGGGCGTGTCATCTATTTTAGGTGCCATC…
SFr17	K. ocellatus	22/VIII/2017	Manguezal no canal do Linguado, São Francisco do Sul, SC (SFR)	-26.3667	-48.6662	Hermaphrodite	NA	NA	Berbel-Filho et al. (2020)	234	254	135	147	184	184	352	368	206	210	148	148	165	189	162	194	94	182	156	160	238	246	189	189	212	214	200	200	123	129	177	177	16	GGGACTGCCTTAAGCTTGCTTATTCGGGCGGAACTCAGCCAACCCGGGTCTCTCCTAGGGGACGACCAAATTTATAATGTTATTGTAACAGCACATGCTTTTGTAATAATCTTTTTTATAGTTATACCAATTATAATTGGAGGCTTTGGGAACTGGCTAGTGCCTCTAATAATTGGGGCCCCCGATATAGCCTTCCCTCGTATAAACAATATAAGTTTTTGACTTCTTCCTCCCTCTTTTCTTCTCCTTTTAGCATCTTCCGGGGTTGAAGCGGGCGCCGGAACAGGCTGAACAGTTTATCCTCCCCTAGCAGGGAACCTTGCCCATGCTGGAGCCTCTGTTGACCTTACCATTTTCTCTTTACACCTGGCGGGCGTGTCATCTATTTTAGGTGCCATC…
SFr18	K. ocellatus	22/VIII/2017	Manguezal no canal do Linguado, São Francisco do Sul, SC (SFR)	-26.3667	-48.6662	Hermaphrodite	NA	NA	Berbel-Filho et al. (2020)	238	270	139	183	184	184	344	344	174	214	148	148	145	153	162	162	94	114	176	192	234	238	186	189	210	212	200	212	123	129	177	177	19	GGGACTGCCTTAAGCTTGCTTATTCGGGCGGAACTCAGCCAACCCGGGTCTCTCCTAGGGGACGACCAAATTTATAATGTTATTGTAACAGCACATGCTTTTGTAATAATCTTTTTTATAGTCATACCAATTATAATTGGAGGCTTTGGGAACTGGCTAGTGCCTCTAATAATTGGGGCCCCCGATATAGCCTTCCCTCGTATAAACAATATAAGTTTTTGACTTCTTCCTCCCTCTTTTCTTCTCCTTTTAGCATCTTCCGGGGTTGAAGCGGGCGCCGGAACAGGCTGAACAGTTTATCCTCCCCTAGCAGGGAACCTTGCCCACGCTGGAGCCTCTGTTGACCTTACCATTTTCTCTTTACACCTGGCGGGCGTGTCATCTATTTTAGGTGCCATC…
SFr19	K. ocellatus	22/VIII/2017	Manguezal no canal do Linguado, São Francisco do Sul, SC (SFR)	-26.3667	-48.6662	Male	NA	NA	Berbel-Filho et al. (2020)	250	254	131	159	184	184	348	352	194	226	148	148	189	249	162	194	94	114	164	192	234	246	189	189	210	210	200	212	123	129	177	177	15	GGGACTGCCTTAAGCTTGCTTATTCGGGCGGAACTCAGCCAACCCGGGTCTCTCCTAGGGGACGACCAAATTTATAATGTTATTGTAACAGCACATGCTTTTGTAATAATCTTTTTTATAGTTATACCAATTATAATTGGAGGCTTTGGGAACTGGCTAGTGCCTCTAATAATTGGGGCCCCCGATATAGCCTTCCCTCGTATAAACAATATAAGTTTTTGACTTCTTCCTCCCTCTTTTCTTCTCCTTTTAGCATCTTCCGGGGTTGAAGCGGGCGCCGGAACAGGCTGAACAGTTTATCCTCCCCTAGCAGGGAACCTTGCCCACGCTGGAGCCTCTGTTGACCTTACCATTTTCTCTTTACACCTGGCGGGCGTGTCATCTATTTTAGGTGCCATC…
Flo01	K. ocellatus	21/VIII/2017	Poço das Pedras, estuário do rio Ratones, Florianópolis, SC (FLO)	-27.4677	-48.4927	Hermaphrodite	NA	NA	Berbel-Filho et al. (2020)	262	266	191	215	184	184	324	352	222	242	148	148	201	233	162	162	94	94	168	168	230	230	189	189	210	210	194	200	129	129	177	177	14	GGGACTGCCTTAAGCTTGCTTATTCGGGCGGAACTCAGCCAACCCGGGTCTCTCCTAGGGGACGACCAAATTTATAATGTTATTGTAACAGCACATGCTTTTGTAATAATCTTTTTTATAGTCATACCAATTATAATTGGAGGCTTTGGGAACTGGCTAGTGCCTCTAATAATTGGGGCCCCCGATATAGCCTTCCCTCGTATAAACAATATAAGTTTTTGACTTCTTCCTCCCTCTTTTCTTCTCCTTTTAGCATCTTCCGGGGTTGAAGCGGGCGCCGGAACAGGCTGAACAGTTTATCCTCCCCTAGCAGGGAACCTTGCCCACGCTGGAGCCTCTGTTGACCTTACCATTTTCTCTTTACACCTGGCGGGCGTGTCATCTATTTTAGGTGCCATC…
Flo02	K. ocellatus	21/VIII/2017	Poço das Pedras, estuário do rio Ratones, Florianópolis, SC (FLO)	-27.4677	-48.4927	Hermaphrodite	NA	X	Berbel-Filho et al. (2020)	258	262	187	187	184	184	344	364	210	238	148	148	169	177	162	162	94	94	164	180	218	282	189	189	210	212	194	200	129	129	177	177	14	GGGACTGCCTTAAGCTTGCTTATTCGGGCGGAACTCAGCCAACCCGGGTCTCTCCTAGGGGACGACCAAATTTATAATGTTATTGTAACAGCACATGCTTTTGTAATAATCTTTTTTATAGTCATACCAATTATAATTGGAGGCTTTGGGAACTGGCTAGTGCCTCTAATAATTGGGGCCCCCGATATAGCCTTCCCTCGTATAAACAATATAAGTTTTTGACTTCTTCCTCCCTCTTTTCTTCTCCTTTTAGCATCTTCCGGGGTTGAAGCGGGCGCCGGAACAGGCTGAACAGTTTATCCTCCCCTAGCAGGGAACCTTGCCCACGCTGGAGCCTCTGTTGACCTTACCATTTTCTCTTTACACCTGGCGGGCGTGTCATCTATTTTAGGTGCCATC…
Flo03	K. ocellatus	21/VIII/2017	Poço das Pedras, estuário do rio Ratones, Florianópolis, SC (FLO)	-27.4677	-48.4927	Hermaphrodite	NA	X	Berbel-Filho et al. (2020)	258	258	167	207	184	184	340	340	166	170	148	148	141	205	162	162	94	94	160	168	242	242	189	189	210	210	194	200	129	129	177	177	14	GGGACTGCCTTAAGCTTGCTTATTCGGGCGGAACTCAGCCAACCCGGGTCTCTCCTAGGGGACGACCAAATTTATAATGTTATTGTAACAGCACATGCTTTTGTAATAATCTTTTTTATAGTCATACCAATTATAATTGGAGGCTTTGGGAACTGGCTAGTGCCTCTAATAATTGGGGCCCCCGATATAGCCTTCCCTCGTATAAACAATATAAGTTTTTGACTTCTTCCTCCCTCTTTTCTTCTCCTTTTAGCATCTTCCGGGGTTGAAGCGGGCGCCGGAACAGGCTGAACAGTTTATCCTCCCCTAGCAGGGAACCTTGCCCACGCTGGAGCCTCTGTTGACCTTACCATTTTCTCTTTACACCTGGCGGGCGTGTCATCTATTTTAGGTGCCATC…
Flo04	K. ocellatus	21/VIII/2017	Poço das Pedras, estuário do rio Ratones, Florianópolis, SC (FLO)	-27.4677	-48.4927	Hermaphrodite	NA	X	Berbel-Filho et al. (2020)	254	294	171	183	184	184	340	340	178	178	148	148	181	189	162	162	90	94	168	176	222	230	189	192	210	210	194	212	131	133	177	177	21	GGGACTGCCTTAAGCTTGCTTATTCGGGCGGAACTCAGCCAACCCGGGTCTCTCCTAGGGGACGACCAAATTTATAATGTTATTGTAACAGCACATGCTTTTGTAATAATCTTTTTTATAGTCATACCAATTATAATTGGAGGCTTTGGGAACTGGCTAGTGCCTCTAATAATTGGGGCCCCCGATATAGCCTTCCCTCGTATAAACAATATAAGTTTTTGACTTCTTCCTCCCTCTTTTCTTCTCCTTTTAGCATCTTCCGGGGTTGAAGCGGGCGCCGGAACAGGCTGAACAATTTATCCTCCCCTAGCAGGGAACCTTGCCCACGCTGGAGCCTCTGTTGACCTTACCATTTTCTCTTTACACCTGGCGGGCGTGTCATCTATTTTAGGTGCCATC…
Flo05	K. ocellatus	21/VIII/2017	Poço das Pedras, estuário do rio Ratones, Florianópolis, SC (FLO)	-27.4677	-48.4927	Hermaphrodite	NA	X	Berbel-Filho et al. (2020)	218	262	159	163	184	184	332	356	170	202	148	148	157	193	162	162	90	94	176	196	214	214	189	192	210	212	200	200	129	131	177	177	14	GGGACTGCCTTAAGCTTGCTTATTCGGGCGGAACTCAGCCAACCCGGGTCTCTCCTAGGGGACGACCAAATTTATAATGTTATTGTAACAGCACATGCTTTTGTAATAATCTTTTTTATAGTCATACCAATTATAATTGGAGGCTTTGGGAACTGGCTAGTGCCTCTAATAATTGGGGCCCCCGATATAGCCTTCCCTCGTATAAACAATATAAGTTTTTGACTTCTTCCTCCCTCTTTTCTTCTCCTTTTAGCATCTTCCGGGGTTGAAGCGGGCGCCGGAACAGGCTGAACAGTTTATCCTCCCCTAGCAGGGAACCTTGCCCACGCTGGAGCCTCTGTTGACCTTACCATTTTCTCTTTACACCTGGCGGGCGTGTCATCTATTTTAGGTGCCATC…
Flo06	K. ocellatus	21/VIII/2017	Poço das Pedras, estuário do rio Ratones, Florianópolis, SC (FLO)	-27.4677	-48.4927	Hermaphrodite	NA	X	Berbel-Filho et al. (2020)	250	258	163	199	184	184	324	344	170	198	148	148	149	217	162	162	90	94	172	180	230	230	189	192	210	212	194	200	129	129	177	177	14	GGGACTGCCTTAAGCTTGCTTATTCGGGCGGAACTCAGCCAACCCGGGTCTCTCCTAGGGGACGACCAAATTTATAATGTTATTGTAACAGCACATGCTTTTGTAATAATCTTTTTTATAGTCATACCAATTATAATTGGAGGCTTTGGGAACTGGCTAGTGCCTCTAATAATTGGGGCCCCCGATATAGCCTTCCCTCGTATAAACAATATAAGTTTTTGACTTCTTCCTCCCTCTTTTCTTCTCCTTTTAGCATCTTCCGGGGTTGAAGCGGGCGCCGGAACAGGCTGAACAGTTTATCCTCCCCTAGCAGGGAACCTTGCCCACGCTGGAGCCTCTGTTGACCTTACCATTTTCTCTTTACACCTGGCGGGCGTGTCATCTATTTTAGGTGCCATC…
Flo07	K. ocellatus	21/VIII/2017	Poço das Pedras, estuário do rio Ratones, Florianópolis, SC (FLO)	-27.4677	-48.4927	Hermaphrodite	NA	X	Berbel-Filho et al. (2020)	246	274	159	187	184	184	324	336	174	186	148	148	173	193	162	162	94	94	156	156	166	238	189	189	202	210	184	200	129	129	177	177	22	GGGACTGCCTTAAGCTTGCTTATTCGGGCGGAACTCAGCCAACCCGGGTCTCTCCTAGGGGACGACCAAATTTATAATGTTATTGTAACAGCACATGCTTTTGTAATAATCTTTTTTATAGTCATACCAATTATAATTGGAGGCTTTGGGAACTGGCTAGTGCCTCTAATAATTGGGGCCCCCGATATAGCCTTCCCTCGTATAAATAATATAAGTTTTTGACTTCTTCCTCCCTCTTTTCTTCTCCTTTTAGCATCTTCCGGGGTTGAAGCGGGCGCCGGAACAGGCTGAACAGTTTATCCTCCCCTAGCAGGGAACCTTGCCCACGCTGGAGCCTCTGTTGACCTTACCATTTTCTCTTTACACCTGGCGGGCGTGTCATCTATTTTAGGTGCCATC…
Flo08	K. ocellatus	21/VIII/2017	Poço das Pedras, estuário do rio Ratones, Florianópolis, SC (FLO)	-27.4677	-48.4927	Hermaphrodite	NA	X	Berbel-Filho et al. (2020)	246	266	151	175	184	184	336	384	190	194	148	148	185	209	162	162	94	94	156	172	198	258	189	192	210	212	194	194	129	131	177	177	14	GGGACTGCCTTAAGCTTGCTTATTCGGGCGGAACTCAGCCAACCCGGGTCTCTCCTAGGGGACGACCAAATTTATAATGTTATTGTAACAGCACATGCTTTTGTAATAATCTTTTTTATAGTCATACCAATTATAATTGGAGGCTTTGGGAACTGGCTAGTGCCTCTAATAATTGGGGCCCCCGATATAGCCTTCCCTCGTATAAACAATATAAGTTTTTGACTTCTTCCTCCCTCTTTTCTTCTCCTTTTAGCATCTTCCGGGGTTGAAGCGGGCGCCGGAACAGGCTGAACAGTTTATCCTCCCCTAGCAGGGAACCTTGCCCACGCTGGAGCCTCTGTTGACCTTACCATTTTCTCTTTACACCTGGCGGGCGTGTCATCTATTTTAGGTGCCATC…
Flo09	K. ocellatus	21/VIII/2017	Poço das Pedras, estuário do rio Ratones, Florianópolis, SC (FLO)	-27.4677	-48.4927	Hermaphrodite	NA	NA	Berbel-Filho et al. (2020)	246	262	183	199	184	184	352	364	134	174	148	148	181	201	162	162	94	94	180	180	186	254	189	189	210	210	200	200	129	129	177	177	14	GGGACTGCCTTAAGCTTGCTTATTCGGGCGGAACTCAGCCAACCCGGGTCTCTCCTAGGGGACGACCAAATTTATAATGTTATTGTAACAGCACATGCTTTTGTAATAATCTTTTTTATAGTCATACCAATTATAATTGGAGGCTTTGGGAACTGGCTAGTGCCTCTAATAATTGGGGCCCCCGATATAGCCTTCCCTCGTATAAACAATATAAGTTTTTGACTTCTTCCTCCCTCTTTTCTTCTCCTTTTAGCATCTTCCGGGGTTGAAGCGGGCGCCGGAACAGGCTGAACAGTTTATCCTCCCCTAGCAGGGAACCTTGCCCACGCTGGAGCCTCTGTTGACCTTACCATTTTCTCTTTACACCTGGCGGGCGTGTCATCTATTTTAGGTGCCATC…
Flo10	K. ocellatus	21/VIII/2017	Poço das Pedras, estuário do rio Ratones, Florianópolis, SC (FLO)	-27.4677	-48.4927	Hermaphrodite	NA	NA	Berbel-Filho et al. (2020)	258	258	179	183	184	184	336	356	194	206	148	148	145	185	162	162	90	94	144	176	234	250	189	189	210	212	200	200	129	129	177	177	14	GGGACTGCCTTAAGCTTGCTTATTCGGGCGGAACTCAGCCAACCCGGGTCTCTCCTAGGGGACGACCAAATTTATAATGTTATTGTAACAGCACATGCTTTTGTAATAATCTTTTTTATAGTCATACCAATTATAATTGGAGGCTTTGGGAACTGGCTAGTGCCTCTAATAATTGGGGCCCCCGATATAGCCTTCCCTCGTATAAACAATATAAGTTTTTGACTTCTTCCTCCCTCTTTTCTTCTCCTTTTAGCATCTTCCGGGGTTGAAGCGGGCGCCGGAACAGGCTGAACAGTTTATCCTCCCCTAGCAGGGAACCTTGCCCACGCTGGAGCCTCTGTTGACCTTACCATTTTCTCTTTACACCTGGCGGGCGTGTCATCTATTTTAGGTGCCATC…
Flo11	K. ocellatus	21/VIII/2017	Poço das Pedras, estuário do rio Ratones, Florianópolis, SC (FLO)	-27.4677	-48.4927	Hermaphrodite	NA	NA	Berbel-Filho et al. (2020)	234	246	167	211	184	184	336	352	186	210	148	148	185	197	162	162	94	94	172	180	182	254	189	192	210	210	198	200	125	129	177	177	14	GGGACTGCCTTAAGCTTGCTTATTCGGGCGGAACTCAGCCAACCCGGGTCTCTCCTAGGGGACGACCAAATTTATAATGTTATTGTAACAGCACATGCTTTTGTAATAATCTTTTTTATAGTCATACCAATTATAATTGGAGGCTTTGGGAACTGGCTAGTGCCTCTAATAATTGGGGCCCCCGATATAGCCTTCCCTCGTATAAACAATATAAGTTTTTGACTTCTTCCTCCCTCTTTTCTTCTCCTTTTAGCATCTTCCGGGGTTGAAGCGGGCGCCGGAACAGGCTGAACAGTTTATCCTCCCCTAGCAGGGAACCTTGCCCACGCTGGAGCCTCTGTTGACCTTACCATTTTCTCTTTACACCTGGCGGGCGTGTCATCTATTTTAGGTGCCATC…
Flo12	K. ocellatus	21/VIII/2017	Poço das Pedras, estuário do rio Ratones, Florianópolis, SC (FLO)	-27.4677	-48.4927	Hermaphrodite	NA	NA	Berbel-Filho et al. (2020)	238	258	187	191	184	184	348	356	178	186	148	148	189	209	162	162	90	94	176	176	226	262	189	189	210	212	194	200	129	129	177	177	21	GGGACTGCCTTAAGCTTGCTTATTCGGGCGGAACTCAGCCAACCCGGGTCTCTCCTAGGGGACGACCAAATTTATAATGTTATTGTAACAGCACATGCTTTTGTAATAATCTTTTTTATAGTCATACCAATTATAATTGGAGGCTTTGGGAACTGGCTAGTGCCTCTAATAATTGGGGCCCCCGATATAGCCTTCCCTCGTATAAACAATATAAGTTTTTGACTTCTTCCTCCCTCTTTTCTTCTCCTTTTAGCATCTTCCGGGGTTGAAGCGGGCGCCGGAACAGGCTGAACAATTTATCCTCCCCTAGCAGGGAACCTTGCCCACGCTGGAGCCTCTGTTGACCTTACCATTTTCTCTTTACACCTGGCGGGCGTGTCATCTATTTTAGGTGCCATC…
Flo13	K. ocellatus	21/VIII/2017	Poço das Pedras, estuário do rio Ratones, Florianópolis, SC (FLO)	-27.4677	-48.4927	Hermaphrodite	NA	NA	Berbel-Filho et al. (2020)	258	266	155	159	184	184	352	352	182	198	148	148	141	181	162	162	94	94	168	184	194	230	189	189	210	212	194	194	129	129	177	177	14	GGGACTGCCTTAAGCTTGCTTATTCGGGCGGAACTCAGCCAACCCGGGTCTCTCCTAGGGGACGACCAAATTTATAATGTTATTGTAACAGCACATGCTTTTGTAATAATCTTTTTTATAGTCATACCAATTATAATTGGAGGCTTTGGGAACTGGCTAGTGCCTCTAATAATTGGGGCCCCCGATATAGCCTTCCCTCGTATAAACAATATAAGTTTTTGACTTCTTCCTCCCTCTTTTCTTCTCCTTTTAGCATCTTCCGGGGTTGAAGCGGGCGCCGGAACAGGCTGAACAGTTTATCCTCCCCTAGCAGGGAACCTTGCCCACGCTGGAGCCTCTGTTGACCTTACCATTTTCTCTTTACACCTGGCGGGCGTGTCATCTATTTTAGGTGCCATC…
Flo14	K. ocellatus	21/VIII/2017	Poço das Pedras, estuário do rio Ratones, Florianópolis, SC (FLO)	-27.4677	-48.4927	Hermaphrodite	NA	NA	Berbel-Filho et al. (2020)	246	250	179	207	184	184	356	372	178	202	148	148	225	225	162	162	94	94	160	168	238	254	189	189	210	210	194	200	129	129	177	177	22	GGGACTGCCTTAAGCTTGCTTATTCGGGCGGAACTCAGCCAACCCGGGTCTCTCCTAGGGGACGACCAAATTTATAATGTTATTGTAACAGCACATGCTTTTGTAATAATCTTTTTTATAGTCATACCAATTATAATTGGAGGCTTTGGGAACTGGCTAGTGCCTCTAATAATTGGGGCCCCCGATATAGCCTTCCCTCGTATAAATAATATAAGTTTTTGACTTCTTCCTCCCTCTTTTCTTCTCCTTTTAGCATCTTCCGGGGTTGAAGCGGGCGCCGGAACAGGCTGAACAGTTTATCCTCCCCTAGCAGGGAACCTTGCCCACGCTGGAGCCTCTGTTGACCTTACCATTTTCTCTTTACACCTGGCGGGCGTGTCATCTATTTTAGGTGCCATC…
Flo15	K. ocellatus	21/VIII/2017	Poço das Pedras, estuário do rio Ratones, Florianópolis, SC (FLO)	-27.4677	-48.4927	Hermaphrodite	NA	NA	Berbel-Filho et al. (2020)	266	274	187	211	184	184	348	356	198	206	148	148	189	213	162	162	90	94	172	192	250	250	189	192	210	212	194	200	129	129	177	177	21	GGGACTGCCTTAAGCTTGCTTATTCGGGCGGAACTCAGCCAACCCGGGTCTCTCCTAGGGGACGACCAAATTTATAATGTTATTGTAACAGCACATGCTTTTGTAATAATCTTTTTTATAGTCATACCAATTATAATTGGAGGCTTTGGGAACTGGCTAGTGCCTCTAATAATTGGGGCCCCCGATATAGCCTTCCCTCGTATAAACAATATAAGTTTTTGACTTCTTCCTCCCTCTTTTCTTCTCCTTTTAGCATCTTCCGGGGTTGAAGCGGGCGCCGGAACAGGCTGAACAATTTATCCTCCCCTAGCAGGGAACCTTGCCCACGCTGGAGCCTCTGTTGACCTTACCATTTTCTCTTTACACCTGGCGGGCGTGTCATCTATTTTAGGTGCCATC…
Flo16	K. ocellatus	21/VIII/2017	Poço das Pedras, estuário do rio Ratones, Florianópolis, SC (FLO)	-27.4677	-48.4927	Hermaphrodite	NA	NA	Berbel-Filho et al. (2020)	242	286	163	171	184	184	360	360	198	202	148	148	197	217	162	162	90	90	144	168	198	206	189	192	212	212	194	194	129	129	177	177	14	GGGACTGCCTTAAGCTTGCTTATTCGGGCGGAACTCAGCCAACCCGGGTCTCTCCTAGGGGACGACCAAATTTATAATGTTATTGTAACAGCACATGCTTTTGTAATAATCTTTTTTATAGTCATACCAATTATAATTGGAGGCTTTGGGAACTGGCTAGTGCCTCTAATAATTGGGGCCCCCGATATAGCCTTCCCTCGTATAAACAATATAAGTTTTTGACTTCTTCCTCCCTCTTTTCTTCTCCTTTTAGCATCTTCCGGGGTTGAAGCGGGCGCCGGAACAGGCTGAACAGTTTATCCTCCCCTAGCAGGGAACCTTGCCCACGCTGGAGCCTCTGTTGACCTTACCATTTTCTCTTTACACCTGGCGGGCGTGTCATCTATTTTAGGTGCCATC…
Flo17	K. ocellatus	21/VIII/2017	Poço das Pedras, estuário do rio Ratones, Florianópolis, SC (FLO)	-27.4677	-48.4927	Hermaphrodite	NA	NA	Berbel-Filho et al. (2020)	230	246	163	211	184	184	340	356	194	198	148	148	173	209	162	162	90	94	176	180	206	222	189	189	210	212	200	200	129	129	177	177	NA	NA	NA
Flo18	K. ocellatus	21/VIII/2017	Poço das Pedras, estuário do rio Ratones, Florianópolis, SC (FLO)	-27.4677	-48.4927	Hermaphrodite	NA	NA	Berbel-Filho et al. (2020)	234	238	163	211	184	184	352	368	190	198	148	148	141	185	162	162	94	94	144	176	222	230	189	189	210	210	198	200	129	129	177	177	NA	NA	NA
Flo19	K. ocellatus	21/VIII/2017	Poço das Pedras, estuário do rio Ratones, Florianópolis, SC (FLO)	-27.4677	-48.4927	Hermaphrodite	NA	NA	Berbel-Filho et al. (2020)	246	258	159	219	184	184	348	364	174	186	148	148	181	193	162	162	90	98	156	172	150	202	189	192	210	210	194	194	129	129	177	177	NA	NA	NA
Flo20	K. ocellatus	21/VIII/2017	Poço das Pedras, estuário do rio Ratones, Florianópolis, SC (FLO)	-27.4677	-48.4927	Male	NA	NA	Berbel-Filho et al. (2020)	230	258	175	195	184	184	356	364	174	206	148	148	153	197	162	162	90	94	176	180	234	254	189	189	210	210	200	200	129	133	177	177	NA	NA	NA
Flo21	K. ocellatus	21/VIII/2017	Poço das Pedras, estuário do rio Ratones, Florianópolis, SC (FLO)	-27.4677	-48.4927	Hermaphrodite	NA	NA	Berbel-Filho et al. (2020)	250	250	163	183	184	184	328	360	186	186	148	148	165	173	162	162	90	94	172	172	202	214	189	189	210	210	194	212	129	129	177	177	NA	NA	NA
Flo22	K. ocellatus	21/VIII/2017	Poço das Pedras, estuário do rio Ratones, Florianópolis, SC (FLO)	-27.4677	-48.4927	Male	NA	NA	Berbel-Filho et al. (2020)	250	250	175	179	184	184	340	344	194	214	148	148	201	225	162	162	90	94	156	168	166	246	189	189	212	212	194	200	123	129	175	177	NA	NA	NA
Flo23	K. ocellatus	21/VIII/2017	Poço das Pedras, estuário do rio Ratones, Florianópolis, SC (FLO)	-27.4677	-48.4927	Male	NA	NA	Berbel-Filho et al. (2020)	262	274	179	207	184	184	344	344	198	206	148	148	161	181	162	162	90	94	156	176	214	222	189	189	210	212	194	200	129	131	177	177	NA	NA	NA
Flo24	K. ocellatus	21/VIII/2017	Poço das Pedras, estuário do rio Ratones, Florianópolis, SC (FLO)	-27.4677	-48.4927	Hermaphrodite	NA	NA	Berbel-Filho et al. (2020)	250	254	159	227	184	184	340	340	166	166	148	148	177	185	162	162	90	98	168	176	230	230	189	189	210	212	194	200	129	129	177	177	NA	NA	NA
Flo25	K. ocellatus	21/VIII/2017	Poço das Pedras, estuário do rio Ratones, Florianópolis, SC (FLO)	-27.4677	-48.4927	Hermaphrodite	NA	NA	Berbel-Filho et al. (2020)	246	246	155	179	184	184	344	360	162	198	148	148	185	189	162	162	94	94	176	180	250	258	189	189	184	210	194	200	129	129	177	177	NA	NA	NA
Flo26	K. ocellatus	21/VIII/2017	Poço das Pedras, estuário do rio Ratones, Florianópolis, SC (FLO)	-27.4677	-48.4927	Hermaphrodite	NA	NA	Berbel-Filho et al. (2020)	242	250	199	211	184	184	356	376	194	230	148	148	181	221	162	162	90	94	160	164	210	242	189	189	210	210	200	200	129	129	177	177	NA	NA	NA
Flo27	K. ocellatus	21/VIII/2017	Poço das Pedras, estuário do rio Ratones, Florianópolis, SC (FLO)	-27.4677	-48.4927	Hermaphrodite	NA	NA	Berbel-Filho et al. (2020)	266	270	175	183	184	184	332	368	142	170	148	148	185	189	162	162	94	94	180	184	194	214	189	192	210	212	194	194	129	129	177	177	NA	NA	NA
Flo28	K. ocellatus	21/VIII/2017	Poço das Pedras, estuário do rio Ratones, Florianópolis, SC (FLO)	-27.4677	-48.4927	Hermaphrodite	NA	NA	Berbel-Filho et al. (2020)	242	266	139	171	184	184	328	348	190	262	148	148	201	217	162	162	94	94	168	176	222	266	189	189	210	210	178	194	129	129	177	177	NA	NA	NA
Flo29	K. ocellatus	21/VIII/2017	Poço das Pedras, estuário do rio Ratones, Florianópolis, SC (FLO)	-27.4677	-48.4927	Hermaphrodite	NA	NA	Berbel-Filho et al. (2020)	246	266	143	171	184	184	340	352	174	202	148	148	145	193	162	162	90	94	144	180	210	274	186	189	210	212	194	200	129	129	177	177	NA	NA	NA
Flo30	K. ocellatus	21/VIII/2017	Poço das Pedras, estuário do rio Ratones, Florianópolis, SC (FLO)	-27.4677	-48.4927	Hermaphrodite	NA	NA	Berbel-Filho et al. (2020)	246	266	175	199	184	184	336	336	154	194	148	148	141	221	162	162	94	94	156	180	206	218	189	192	210	214	194	200	129	131	177	177	NA	NA	NA
RJ5_20	K. hermaphroditus	31/VIII/2017	Manguezal da Ilha do Fundao, Rio de Janeiro, RJ (FUN 2017)	-22.8674	-43.2243	Hermaphrodite	NA	X	This study	194	194	107	107	172	172	300	300	170	170	152	152	189	189	198	198	NA	NA	328	328	210	210	183	183	242	242	211	211	127	127	191	191	1(Kherm)	GGACTGCCTTAAGCTTGCTTATTCGGGCAGAACTCAGCCAACCCGGGTCGCTCCTAGGGGACGACCAGATTTATAATGTTATTGTAACAGCGCACGCTTTTGTAATAATCTTTTTTATAGTTATGCCCATCATAATCGGAGGCTTTGGTAACTGACTCGTACCTCTAATAATTGGAGCCCCCGACATAGCCTTCCCCCGTATAAACAACATAAGTTTTTGACTTCTCCCCCCCTCTTTCCTTCTTCTTTTAGCATCTTCCGGGGTGGAAGCAGGTGCTGGGACAGGCTGAACAGTCTATCCCCCCCTCGCAGGAAACCTTGCCCACGCCGGAGCTTCTGTTGATCTTACTATTTTCTCTCTACATCTGGCGGGTGTGTCGTCTATTTTAGGCGCCATCA…
RJ5_21	K. hermaphroditus	31/VIII/2017	Manguezal da Ilha do Fundao, Rio de Janeiro, RJ (FUN 2017)	-22.8674	-43.2243	Hermaphrodite	NA	X	This study	194	194	107	107	172	172	300	300	170	170	152	152	189	189	198	198	NA	NA	328	328	210	210	183	183	242	242	211	211	127	127	191	191	1(Kherm)	GGACTGCCTTAAGCTTGCTTATTCGGGCAGAACTCAGCCAACCCGGGTCGCTCCTAGGGGACGACCAGATTTATAATGTTATTGTAACAGCGCACGCTTTTGTAATAATCTTTTTTATAGTTATGCCCATCATAATCGGAGGCTTTGGTAACTGACTCGTACCTCTAATAATTGGAGCCCCCGACATAGCCTTCCCCCGTATAAACAACATAAGTTTTTGACTTCTCCCCCCCTCTTTCCTTCTTCTTTTAGCATCTTCCGGGGTGGAAGCAGGTGCTGGGACAGGCTGAACAGTCTATCCCCCCCTCGCAGGAAACCTTGCCCACGCCGGAGCTTCTGTTGATCTTACTATTTTCTCTCTACATCTGGCGGGTGTGTCGTCTATTTTAGGCGCCATCA…
RJ5_22	K. hermaphroditus	31/VIII/2017	Manguezal da Ilha do Fundao, Rio de Janeiro, RJ (FUN 2017)	-22.8674	-43.2243	Hermaphrodite	NA	X	This study	194	194	107	107	172	172	300	300	170	170	152	152	189	189	198	198	NA	NA	328	328	210	210	183	183	242	242	211	211	127	127	191	191	1(Kherm)	GGACTGCCTTAAGCTTGCTTATTCGGGCAGAACTCAGCCAACCCGGGTCGCTCCTAGGGGACGACCAGATTTATAATGTTATTGTAACAGCGCACGCTTTTGTAATAATCTTTTTTATAGTTATGCCCATCATAATCGGAGGCTTTGGTAACTGACTCGTACCTCTAATAATTGGAGCCCCCGACATAGCCTTCCCCCGTATAAACAACATAAGTTTTTGACTTCTCCCCCCCTCTTTCCTTCTTCTTTTAGCATCTTCCGGGGTGGAAGCAGGTGCTGGGACAGGCTGAACAGTCTATCCCCCCCTCGCAGGAAACCTTGCCCACGCCGGAGCTTCTGTTGATCTTACTATTTTCTCTCTACATCTGGCGGGTGTGTCGTCTATTTTAGGCGCCATCA…
RJ5_23	K. hermaphroditus	31/VIII/2017	Manguezal da Ilha do Fundao, Rio de Janeiro, RJ (FUN 2017)	-22.8674	-43.2243	Hermaphrodite	NA	NA	This study	194	194	107	107	172	172	300	300	170	170	152	152	189	189	198	198	NA	NA	328	328	210	210	183	183	242	242	211	211	127	127	191	191	1(Kherm)	GGACTGCCTTAAGCTTGCTTATTCGGGCAGAACTCAGCCAACCCGGGTCGCTCCTAGGGGACGACCAGATTTATAATGTTATTGTAACAGCGCACGCTTTTGTAATAATCTTTTTTATAGTTATGCCCATCATAATCGGAGGCTTTGGTAACTGACTCGTACCTCTAATAATTGGAGCCCCCGACATAGCCTTCCCCCGTATAAACAACATAAGTTTTTGACTTCTCCCCCCCTCTTTCCTTCTTCTTTTAGCATCTTCCGGGGTGGAAGCAGGTGCTGGGACAGGCTGAACAGTCTATCCCCCCCTCGCAGGAAACCTTGCCCACGCCGGAGCTTCTGTTGATCTTACTATTTTCTCTCTACATCTGGCGGGTGTGTCGTCTATTTTAGGCGCCATCA…
RJ5_24	K. hermaphroditus	31/VIII/2017	Manguezal da Ilha do Fundao, Rio de Janeiro, RJ (FUN 2017)	-22.8674	-43.2243	Hermaphrodite	NA	X	This study	194	194	107	107	172	172	300	300	170	170	152	152	189	189	198	198	NA	NA	320	320	210	210	183	183	242	242	211	211	127	127	191	191	1(Kherm)	GGACTGCCTTAAGCTTGCTTATTCGGGCAGAACTCAGCCAACCCGGGTCGCTCCTAGGGGACGACCAGATTTATAATGTTATTGTAACAGCGCACGCTTTTGTAATAATCTTTTTTATAGTTATGCCCATCATAATCGGAGGCTTTGGTAACTGACTCGTACCTCTAATAATTGGAGCCCCCGACATAGCCTTCCCCCGTATAAACAACATAAGTTTTTGACTTCTCCCCCCCTCTTTCCTTCTTCTTTTAGCATCTTCCGGGGTGGAAGCAGGTGCTGGGACAGGCTGAACAGTCTATCCCCCCCTCGCAGGAAACCTTGCCCACGCCGGAGCTTCTGTTGATCTTACTATTTTCTCTCTACATCTGGCGGGTGTGTCGTCTATTTTAGGCGCCATCA…
RJ5_25	K. hermaphroditus	31/VIII/2017	Manguezal da Ilha do Fundao, Rio de Janeiro, RJ (FUN 2017)	-22.8674	-43.2243	Hermaphrodite	NA	X	This study	194	194	107	107	172	172	300	300	170	170	152	152	189	189	198	198	NA	NA	328	328	210	210	183	183	242	242	211	211	127	127	191	191	1(Kherm)	GGACTGCCTTAAGCTTGCTTATTCGGGCAGAACTCAGCCAACCCGGGTCGCTCCTAGGGGACGACCAGATTTATAATGTTATTGTAACAGCGCACGCTTTTGTAATAATCTTTTTTATAGTTATGCCCATCATAATCGGAGGCTTTGGTAACTGACTCGTACCTCTAATAATTGGAGCCCCCGACATAGCCTTCCCCCGTATAAACAACATAAGTTTTTGACTTCTCCCCCCCTCTTTCCTTCTTCTTTTAGCATCTTCCGGGGTGGAAGCAGGTGCTGGGACAGGCTGAACAGTCTATCCCCCCCTCGCAGGAAACCTTGCCCACGCCGGAGCTTCTGTTGATCTTACTATTTTCTCTCTACATCTGGCGGGTGTGTCGTCTATTTTAGGCGCCATCA…
RJ5_26	K. hermaphroditus	31/VIII/2017	Manguezal da Ilha do Fundao, Rio de Janeiro, RJ (FUN 2017)	-22.8674	-43.2243	Hermaphrodite	K.hermaphorditus x F1	X	This study	194	194	107	107	172	172	300	300	170	170	152	152	189	189	198	198	NA	NA	328	328	210	210	183	183	242	242	211	211	127	127	191	191	1(Kherm)	GGACTGCCTTAAGCTTGCTTATTCGGGCAGAACTCAGCCAACCCGGGTCGCTCCTAGGGGACGACCAGATTTATAATGTTATTGTAACAGCGCACGCTTTTGTAATAATCTTTTTTATAGTTATGCCCATCATAATCGGAGGCTTTGGTAACTGACTCGTACCTCTAATAATTGGAGCCCCCGACATAGCCTTCCCCCGTATAAACAACATAAGTTTTTGACTTCTCCCCCCCTCTTTCCTTCTTCTTTTAGCATCTTCCGGGGTGGAAGCAGGTGCTGGGACAGGCTGAACAGTCTATCCCCCCCTCGCAGGAAACCTTGCCCACGCCGGAGCTTCTGTTGATCTTACTATTTTCTCTCTACATCTGGCGGGTGTGTCGTCTATTTTAGGCGCCATCA…
RJ5_28	K. hermaphroditus	31/VIII/2017	Manguezal da Ilha do Fundao, Rio de Janeiro, RJ (FUN 2017)	-22.8674	-43.2243	Hermaphrodite	NA	NA	This study	194	194	107	107	172	172	300	300	170	170	152	152	189	189	198	198	NA	NA	328	328	210	210	183	183	242	242	211	211	127	127	191	191	1(Kherm)	GGACTGCCTTAAGCTTGCTTATTCGGGCAGAACTCAGCCAACCCGGGTCGCTCCTAGGGGACGACCAGATTTATAATGTTATTGTAACAGCGCACGCTTTTGTAATAATCTTTTTTATAGTTATGCCCATCATAATCGGAGGCTTTGGTAACTGACTCGTACCTCTAATAATTGGAGCCCCCGACATAGCCTTCCCCCGTATAAACAACATAAGTTTTTGACTTCTCCCCCCCTCTTTCCTTCTTCTTTTAGCATCTTCCGGGGTGGAAGCAGGTGCTGGGACAGGCTGAACAGTCTATCCCCCCCTCGCAGGAAACCTTGCCCACGCCGGAGCTTCTGTTGATCTTACTATTTTCTCTCTACATCTGGCGGGTGTGTCGTCTATTTTAGGCGCCATCA…
RJ5_29	K. hermaphroditus	31/VIII/2017	Manguezal da Ilha do Fundao, Rio de Janeiro, RJ (FUN 2017)	-22.8674	-43.2243	Hermaphrodite	NA	X	This study	194	194	107	107	172	172	300	304	170	170	152	152	189	189	198	198	NA	NA	336	336	210	210	183	183	242	242	211	211	127	127	191	191	1(Kherm)	GGACTGCCTTAAGCTTGCTTATTCGGGCAGAACTCAGCCAACCCGGGTCGCTCCTAGGGGACGACCAGATTTATAATGTTATTGTAACAGCGCACGCTTTTGTAATAATCTTTTTTATAGTTATGCCCATCATAATCGGAGGCTTTGGTAACTGACTCGTACCTCTAATAATTGGAGCCCCCGACATAGCCTTCCCCCGTATAAACAACATAAGTTTTTGACTTCTCCCCCCCTCTTTCCTTCTTCTTTTAGCATCTTCCGGGGTGGAAGCAGGTGCTGGGACAGGCTGAACAGTCTATCCCCCCCTCGCAGGAAACCTTGCCCACGCCGGAGCTTCTGTTGATCTTACTATTTTCTCTCTACATCTGGCGGGTGTGTCGTCTATTTTAGGCGCCATCA…
RJ5_30	K. hermaphroditus	31/VIII/2017	Manguezal da Ilha do Fundao, Rio de Janeiro, RJ (FUN 2017)	-22.8674	-43.2243	Hermaphrodite	NA	X	This study	194	194	107	107	172	172	300	300	170	170	152	152	189	189	198	198	NA	NA	304	328	210	210	183	183	242	242	211	211	127	127	191	191	1(Kherm)	GGACTGCCTTAAGCTTGCTTATTCGGGCAGAACTCAGCCAACCCGGGTCGCTCCTAGGGGACGACCAGATTTATAATGTTATTGTAACAGCGCACGCTTTTGTAATAATCTTTTTTATAGTTATGCCCATCATAATCGGAGGCTTTGGTAACTGACTCGTACCTCTAATAATTGGAGCCCCCGACATAGCCTTCCCCCGTATAAACAACATAAGTTTTTGACTTCTCCCCCCCTCTTTCCTTCTTCTTTTAGCATCTTCCGGGGTGGAAGCAGGTGCTGGGACAGGCTGAACAGTCTATCCCCCCCTCGCAGGAAACCTTGCCCACGCCGGAGCTTCTGTTGATCTTACTATTTTCTCTCTACATCTGGCGGGTGTGTCGTCTATTTTAGGCGCCATCA…
RJ5_31	K. hermaphroditus	31/VIII/2017	Manguezal da Ilha do Fundao, Rio de Janeiro, RJ (FUN 2017)	-22.8674	-43.2243	Hermaphrodite	NA	X	This study	194	194	107	107	172	172	300	300	170	170	152	152	189	189	198	198	NA	NA	328	328	210	210	183	183	242	242	211	211	127	127	191	191	1(Kherm)	GGACTGCCTTAAGCTTGCTTATTCGGGCAGAACTCAGCCAACCCGGGTCGCTCCTAGGGGACGACCAGATTTATAATGTTATTGTAACAGCGCACGCTTTTGTAATAATCTTTTTTATAGTTATGCCCATCATAATCGGAGGCTTTGGTAACTGACTCGTACCTCTAATAATTGGAGCCCCCGACATAGCCTTCCCCCGTATAAACAACATAAGTTTTTGACTTCTCCCCCCCTCTTTCCTTCTTCTTTTAGCATCTTCCGGGGTGGAAGCAGGTGCTGGGACAGGCTGAACAGTCTATCCCCCCCTCGCAGGAAACCTTGCCCACGCCGGAGCTTCTGTTGATCTTACTATTTTCTCTCTACATCTGGCGGGTGTGTCGTCTATTTTAGGCGCCATCA…
RJ5_32	K. hermaphroditus	31/VIII/2017	Manguezal da Ilha do Fundao, Rio de Janeiro, RJ (FUN 2017)	-22.8674	-43.2243	Hermaphrodite	NA	X	This study	194	194	107	107	172	172	300	300	170	170	152	152	189	189	198	198	NA	NA	328	328	210	210	183	183	242	242	211	211	127	127	191	191	1(Kherm)	GGACTGCCTTAAGCTTGCTTATTCGGGCAGAACTCAGCCAACCCGGGTCGCTCCTAGGGGACGACCAGATTTATAATGTTATTGTAACAGCGCACGCTTTTGTAATAATCTTTTTTATAGTTATGCCCATCATAATCGGAGGCTTTGGTAACTGACTCGTACCTCTAATAATTGGAGCCCCCGACATAGCCTTCCCCCGTATAAACAACATAAGTTTTTGACTTCTCCCCCCCTCTTTCCTTCTTCTTTTAGCATCTTCCGGGGTGGAAGCAGGTGCTGGGACAGGCTGAACAGTCTATCCCCCCCTCGCAGGAAACCTTGCCCACGCCGGAGCTTCTGTTGATCTTACTATTTTCTCTCTACATCTGGCGGGTGTGTCGTCTATTTTAGGCGCCATCA…
RJ5_33	K. hermaphroditus	31/VIII/2017	Manguezal da Ilha do Fundao, Rio de Janeiro, RJ (FUN 2017)	-22.8674	-43.2243	Hermaphrodite	NA	NA	This study	194	194	107	107	172	172	300	300	170	170	152	152	189	189	198	198	NA	NA	332	332	210	210	183	183	242	242	211	211	127	127	191	191	NA	NA
RJ5_35	K. hermaphroditus	31/VIII/2017	Manguezal da Ilha do Fundao, Rio de Janeiro, RJ (FUN 2017)	-22.8674	-43.2243	Hermaphrodite	NA	NA	This study	194	194	107	107	172	172	300	300	170	170	152	152	189	189	198	198	NA	NA	328	328	210	210	183	183	242	242	211	211	127	127	191	191	1(Kherm)	GGACTGCCTTAAGCTTGCTTATTCGGGCAGAACTCAGCCAACCCGGGTCGCTCCTAGGGGACGACCAGATTTATAATGTTATTGTAACAGCGCACGCTTTTGTAATAATCTTTTTTATAGTTATGCCCATCATAATCGGAGGCTTTGGTAACTGACTCGTACCTCTAATAATTGGAGCCCCCGACATAGCCTTCCCCCGTATAAACAACATAAGTTTTTGACTTCTCCCCCCCTCTTTCCTTCTTCTTTTAGCATCTTCCGGGGTGGAAGCAGGTGCTGGGACAGGCTGAACAGTCTATCCCCCCCTCGCAGGAAACCTTGCCCACGCCGGAGCTTCTGTTGATCTTACTATTTTCTCTCTACATCTGGCGGGTGTGTCGTCTATTTTAGGCGCCATCA…
RJ5_36	K. hermaphroditus	31/VIII/2017	Manguezal da Ilha do Fundao, Rio de Janeiro, RJ (FUN 2017)	-22.8674	-43.2243	Hermaphrodite	NA	NA	This study	194	194	107	107	172	172	300	300	170	170	152	152	189	189	198	198	NA	NA	328	328	210	210	183	183	242	242	211	211	127	127	191	191	1(Kherm)	GGACTGCCTTAAGCTTGCTTATTCGGGCAGAACTCAGCCAACCCGGGTCGCTCCTAGGGGACGACCAGATTTATAATGTTATTGTAACAGCGCACGCTTTTGTAATAATCTTTTTTATAGTTATGCCCATCATAATCGGAGGCTTTGGTAACTGACTCGTACCTCTAATAATTGGAGCCCCCGACATAGCCTTCCCCCGTATAAACAACATAAGTTTTTGACTTCTCCCCCCCTCTTTCCTTCTTCTTTTAGCATCTTCCGGGGTGGAAGCAGGTGCTGGGACAGGCTGAACAGTCTATCCCCCCCTCGCAGGAAACCTTGCCCACGCCGGAGCTTCTGTTGATCTTACTATTTTCTCTCTACATCTGGCGGGTGTGTCGTCTATTTTAGGCGCCATCA…
RJ5_37	K. hermaphroditus	31/VIII/2017	Manguezal da Ilha do Fundao, Rio de Janeiro, RJ (FUN 2017)	-22.8674	-43.2243	Hermaphrodite	NA	NA	This study	194	194	107	107	172	172	300	300	170	170	152	152	189	189	198	198	NA	NA	328	328	210	210	183	183	242	242	211	211	127	127	191	191	1(Kherm)	GGACTGCCTTAAGCTTGCTTATTCGGGCAGAACTCAGCCAACCCGGGTCGCTCCTAGGGGACGACCAGATTTATAATGTTATTGTAACAGCGCACGCTTTTGTAATAATCTTTTTTATAGTTATGCCCATCATAATCGGAGGCTTTGGTAACTGACTCGTACCTCTAATAATTGGAGCCCCCGACATAGCCTTCCCCCGTATAAACAACATAAGTTTTTGACTTCTCCCCCCCTCTTTCCTTCTTCTTTTAGCATCTTCCGGGGTGGAAGCAGGTGCTGGGACAGGCTGAACAGTCTATCCCCCCCTCGCAGGAAACCTTGCCCACGCCGGAGCTTCTGTTGATCTTACTATTTTCTCTCTACATCTGGCGGGTGTGTCGTCTATTTTAGGCGCCATCA…
RJ4_27	K. hermaphroditus	30/VIII/2017	Manguezal do rio Piracao, Guaratiba, RJ (GUA 2017)	-23.0005	-43.581	Hermaphrodite	NA	X	This study	194	194	107	107	172	172	276	276	186	186	152	152	201	201	194	194	NA	NA	376	384	214	214	183	183	250	250	211	211	127	127	NA	NA	1(Kherm)	GGACTGCCTTAAGCTTGCTTATTCGGGCAGAACTCAGCCAACCCGGGTCGCTCCTAGGGGACGACCAGATTTATAATGTTATTGTAACAGCGCACGCTTTTGTAATAATCTTTTTTATAGTTATGCCCATCATAATCGGAGGCTTTGGTAACTGACTCGTACCTCTAATAATTGGAGCCCCCGACATAGCCTTCCCCCGTATAAACAACATAAGTTTTTGACTTCTCCCCCCCTCTTTCCTTCTTCTTTTAGCATCTTCCGGGGTGGAAGCAGGTGCTGGGACAGGCTGAACAGTCTATCCCCCCCTCGCAGGAAACCTTGCCCACGCCGGAGCTTCTGTTGATCTTACTATTTTCTCTCTACATCTGGCGGGTGTGTCGTCTATTTTAGGCGCCATCA…
RJ4_28	K. hermaphroditus	30/VIII/2017	Manguezal do rio Piracao, Guaratiba, RJ (GUA 2017)	-23.0005	-43.581	Hermaphrodite	NA	X	This study	194	194	107	107	172	172	276	276	194	194	152	152	201	201	194	194	NA	NA	388	388	214	214	183	183	250	250	211	211	127	127	NA	NA	1(Kherm)	GGACTGCCTTAAGCTTGCTTATTCGGGCAGAACTCAGCCAACCCGGGTCGCTCCTAGGGGACGACCAGATTTATAATGTTATTGTAACAGCGCACGCTTTTGTAATAATCTTTTTTATAGTTATGCCCATCATAATCGGAGGCTTTGGTAACTGACTCGTACCTCTAATAATTGGAGCCCCCGACATAGCCTTCCCCCGTATAAACAACATAAGTTTTTGACTTCTCCCCCCCTCTTTCCTTCTTCTTTTAGCATCTTCCGGGGTGGAAGCAGGTGCTGGGACAGGCTGAACAGTCTATCCCCCCCTCGCAGGAAACCTTGCCCACGCCGGAGCTTCTGTTGATCTTACTATTTTCTCTCTACATCTGGCGGGTGTGTCGTCTATTTTAGGCGCCATCA…
RJ4_29	K. hermaphroditus	30/VIII/2017	Manguezal do rio Piracao, Guaratiba, RJ (GUA 2017)	-23.0005	-43.581	Hermaphrodite	NA	X	This study	194	194	107	107	172	172	276	276	194	194	152	152	201	201	194	194	NA	NA	388	388	214	214	183	183	250	250	211	211	127	127	NA	NA	1(Kherm)	GGACTGCCTTAAGCTTGCTTATTCGGGCAGAACTCAGCCAACCCGGGTCGCTCCTAGGGGACGACCAGATTTATAATGTTATTGTAACAGCGCACGCTTTTGTAATAATCTTTTTTATAGTTATGCCCATCATAATCGGAGGCTTTGGTAACTGACTCGTACCTCTAATAATTGGAGCCCCCGACATAGCCTTCCCCCGTATAAACAACATAAGTTTTTGACTTCTCCCCCCCTCTTTCCTTCTTCTTTTAGCATCTTCCGGGGTGGAAGCAGGTGCTGGGACAGGCTGAACAGTCTATCCCCCCCTCGCAGGAAACCTTGCCCACGCCGGAGCTTCTGTTGATCTTACTATTTTCTCTCTACATCTGGCGGGTGTGTCGTCTATTTTAGGCGCCATCA…
RJ4_30	K. hermaphroditus	30/VIII/2017	Manguezal do rio Piracao, Guaratiba, RJ (GUA 2017)	-23.0005	-43.581	Hermaphrodite	NA	X	This study	194	194	107	107	172	172	276	276	194	194	152	152	201	201	194	194	NA	NA	388	388	214	214	183	183	250	250	211	211	127	127	NA	NA	1(Kherm)	GGACTGCCTTAAGCTTGCTTATTCGGGCAGAACTCAGCCAACCCGGGTCGCTCCTAGGGGACGACCAGATTTATAATGTTATTGTAACAGCGCACGCTTTTGTAATAATCTTTTTTATAGTTATGCCCATCATAATCGGAGGCTTTGGTAACTGACTCGTACCTCTAATAATTGGAGCCCCCGACATAGCCTTCCCCCGTATAAACAACATAAGTTTTTGACTTCTCCCCCCCTCTTTCCTTCTTCTTTTAGCATCTTCCGGGGTGGAAGCAGGTGCTGGGACAGGCTGAACAGTCTATCCCCCCCTCGCAGGAAACCTTGCCCACGCCGGAGCTTCTGTTGATCTTACTATTTTCTCTCTACATCTGGCGGGTGTGTCGTCTATTTTAGGCGCCATCA…
RJ4_31	K. hermaphroditus	30/VIII/2017	Manguezal do rio Piracao, Guaratiba, RJ (GUA 2017)	-23.0005	-43.581	Hermaphrodite	NA	X	This study	194	194	107	107	172	172	276	276	186	194	152	152	201	201	194	194	NA	NA	360	360	214	214	183	183	250	250	211	211	127	127	NA	NA	1(Kherm)	GGACTGCCTTAAGCTTGCTTATTCGGGCAGAACTCAGCCAACCCGGGTCGCTCCTAGGGGACGACCAGATTTATAATGTTATTGTAACAGCGCACGCTTTTGTAATAATCTTTTTTATAGTTATGCCCATCATAATCGGAGGCTTTGGTAACTGACTCGTACCTCTAATAATTGGAGCCCCCGACATAGCCTTCCCCCGTATAAACAACATAAGTTTTTGACTTCTCCCCCCCTCTTTCCTTCTTCTTTTAGCATCTTCCGGGGTGGAAGCAGGTGCTGGGACAGGCTGAACAGTCTATCCCCCCCTCGCAGGAAACCTTGCCCACGCCGGAGCTTCTGTTGATCTTACTATTTTCTCTCTACATCTGGCGGGTGTGTCGTCTATTTTAGGCGCCATCA…
RJ4_32	K. hermaphroditus	30/VIII/2017	Manguezal do rio Piracao, Guaratiba, RJ (GUA 2017)	-23.0005	-43.581	Hermaphrodite	NA	NA	This study	194	194	107	107	172	172	276	276	186	186	152	152	201	201	194	194	NA	NA	364	364	214	214	183	183	250	250	211	211	127	127	NA	NA	1(Kherm)	GGACTGCCTTAAGCTTGCTTATTCGGGCAGAACTCAGCCAACCCGGGTCGCTCCTAGGGGACGACCAGATTTATAATGTTATTGTAACAGCGCACGCTTTTGTAATAATCTTTTTTATAGTTATGCCCATCATAATCGGAGGCTTTGGTAACTGACTCGTACCTCTAATAATTGGAGCCCCCGACATAGCCTTCCCCCGTATAAACAACATAAGTTTTTGACTTCTCCCCCCCTCTTTCCTTCTTCTTTTAGCATCTTCCGGGGTGGAAGCAGGTGCTGGGACAGGCTGAACAGTCTATCCCCCCCTCGCAGGAAACCTTGCCCACGCCGGAGCTTCTGTTGATCTTACTATTTTCTCTCTACATCTGGCGGGTGTGTCGTCTATTTTAGGCGCCATCA…
RJ4_33	K. hermaphroditus	30/VIII/2017	Manguezal do rio Piracao, Guaratiba, RJ (GUA 2017)	-23.0005	-43.581	Hermaphrodite	NA	NA	This study	194	194	107	107	172	172	276	276	186	186	152	152	201	201	194	194	NA	NA	376	384	214	214	183	183	250	250	211	211	127	127	NA	NA	NA	NA
RJ4_34	K. hermaphroditus	30/VIII/2017	Manguezal do rio Piracao, Guaratiba, RJ (GUA 2017)	-23.0005	-43.581	Hermaphrodite	NA	NA	This study	194	194	107	107	172	172	276	276	194	194	152	152	201	201	194	194	NA	NA	368	368	214	214	183	183	250	250	211	211	127	127	NA	NA	1(Kherm)	GGACTGCCTTAAGCTTGCTTATTCGGGCAGAACTCAGCCAACCCGGGTCGCTCCTAGGGGACGACCAGATTTATAATGTTATTGTAACAGCGCACGCTTTTGTAATAATCTTTTTTATAGTTATGCCCATCATAATCGGAGGCTTTGGTAACTGACTCGTACCTCTAATAATTGGAGCCCCCGACATAGCCTTCCCCCGTATAAACAACATAAGTTTTTGACTTCTCCCCCCCTCTTTCCTTCTTCTTTTAGCATCTTCCGGGGTGGAAGCAGGTGCTGGGACAGGCTGAACAGTCTATCCCCCCCTCGCAGGAAACCTTGCCCACGCCGGAGCTTCTGTTGATCTTACTATTTTCTCTCTACATCTGGCGGGTGTGTCGTCTATTTTAGGCGCCATCA…
RJ4_35	K. hermaphroditus	30/VIII/2017	Manguezal do rio Piracao, Guaratiba, RJ (GUA 2017)	-23.0005	-43.581	Hermaphrodite	NA	NA	This study	194	194	107	107	172	172	276	276	186	186	152	152	201	201	194	194	NA	NA	380	380	214	214	183	183	250	250	211	211	127	127	NA	NA	1(Kherm)	GGACTGCCTTAAGCTTGCTTATTCGGGCAGAACTCAGCCAACCCGGGTCGCTCCTAGGGGACGACCAGATTTATAATGTTATTGTAACAGCGCACGCTTTTGTAATAATCTTTTTTATAGTTATGCCCATCATAATCGGAGGCTTTGGTAACTGACTCGTACCTCTAATAATTGGAGCCCCCGACATAGCCTTCCCCCGTATAAACAACATAAGTTTTTGACTTCTCCCCCCCTCTTTCCTTCTTCTTTTAGCATCTTCCGGGGTGGAAGCAGGTGCTGGGACAGGCTGAACAGTCTATCCCCCCCTCGCAGGAAACCTTGCCCACGCCGGAGCTTCTGTTGATCTTACTATTTTCTCTCTACATCTGGCGGGTGTGTCGTCTATTTTAGGCGCCATCA…
RJ4_37	K. hermaphroditus	30/VIII/2017	Manguezal do rio Piracao, Guaratiba, RJ (GUA 2017)	-23.0005	-43.581	Hermaphrodite	NA	X	This study	194	194	107	107	172	172	276	276	186	186	152	152	201	201	194	194	NA	NA	404	404	214	214	183	183	250	250	211	211	127	127	NA	NA	1(Kherm)	GGACTGCCTTAAGCTTGCTTATTCGGGCAGAACTCAGCCAACCCGGGTCGCTCCTAGGGGACGACCAGATTTATAATGTTATTGTAACAGCGCACGCTTTTGTAATAATCTTTTTTATAGTTATGCCCATCATAATCGGAGGCTTTGGTAACTGACTCGTACCTCTAATAATTGGAGCCCCCGACATAGCCTTCCCCCGTATAAACAACATAAGTTTTTGACTTCTCCCCCCCTCTTTCCTTCTTCTTTTAGCATCTTCCGGGGTGGAAGCAGGTGCTGGGACAGGCTGAACAGTCTATCCCCCCCTCGCAGGAAACCTTGCCCACGCCGGAGCTTCTGTTGATCTTACTATTTTCTCTCTACATCTGGCGGGTGTGTCGTCTATTTTAGGCGCCATCA…
RJ4_39	K. hermaphroditus	30/VIII/2017	Manguezal do rio Piracao, Guaratiba, RJ (GUA 2017)	-23.0005	-43.581	Hermaphrodite	NA	X	This study	194	194	107	107	172	172	276	276	194	194	152	152	201	201	194	194	NA	NA	372	372	214	214	183	183	250	250	211	211	127	127	191	191	1(Kherm)	GGACTGCCTTAAGCTTGCTTATTCGGGCAGAACTCAGCCAACCCGGGTCGCTCCTAGGGGACGACCAGATTTATAATGTTATTGTAACAGCGCACGCTTTTGTAATAATCTTTTTTATAGTTATGCCCATCATAATCGGAGGCTTTGGTAACTGACTCGTACCTCTAATAATTGGAGCCCCCGACATAGCCTTCCCCCGTATAAACAACATAAGTTTTTGACTTCTCCCCCCCTCTTTCCTTCTTCTTTTAGCATCTTCCGGGGTGGAAGCAGGTGCTGGGACAGGCTGAACAGTCTATCCCCCCCTCGCAGGAAACCTTGCCCACGCCGGAGCTTCTGTTGATCTTACTATTTTCTCTCTACATCTGGCGGGTGTGTCGTCTATTTTAGGCGCCATCA…
RJ4_40	K. hermaphroditus	30/VIII/2017	Manguezal do rio Piracao, Guaratiba, RJ (GUA 2017)	-23.0005	-43.581	Hermaphrodite	NA	X	This study	194	194	107	107	172	172	276	276	194	194	152	152	201	201	194	194	NA	NA	372	372	214	214	183	183	250	250	211	211	127	127	NA	NA	NA	NA
RJ4_41	K. hermaphroditus	30/VIII/2017	Manguezal do rio Piracao, Guaratiba, RJ (GUA 2017)	-23.0005	-43.581	Hermaphrodite	NA	X	This study	194	194	107	107	172	172	276	276	186	186	152	152	201	201	194	194	NA	NA	372	372	214	214	183	183	250	250	211	211	127	127	NA	NA	1(Kherm)	GGACTGCCTTAAGCTTGCTTATTCGGGCAGAACTCAGCCAACCCGGGTCGCTCCTAGGGGACGACCAGATTTATAATGTTATTGTAACAGCGCACGCTTTTGTAATAATCTTTTTTATAGTTATGCCCATCATAATCGGAGGCTTTGGTAACTGACTCGTACCTCTAATAATTGGAGCCCCCGACATAGCCTTCCCCCGTATAAACAACATAAGTTTTTGACTTCTCCCCCCCTCTTTCCTTCTTCTTTTAGCATCTTCCGGGGTGGAAGCAGGTGCTGGGACAGGCTGAACAGTCTATCCCCCCCTCGCAGGAAACCTTGCCCACGCCGGAGCTTCTGTTGATCTTACTATTTTCTCTCTACATCTGGCGGGTGTGTCGTCTATTTTAGGCGCCATCA…
RJ4_42	K. hermaphroditus	30/VIII/2017	Manguezal do rio Piracao, Guaratiba, RJ (GUA 2017)	-23.0005	-43.581	Hermaphrodite	NA	X	This study	194	194	107	107	172	172	276	276	186	186	152	152	201	201	194	194	NA	NA	396	396	214	214	183	183	250	250	211	211	127	127	NA	NA	1(Kherm)	GGACTGCCTTAAGCTTGCTTATTCGGGCAGAACTCAGCCAACCCGGGTCGCTCCTAGGGGACGACCAGATTTATAATGTTATTGTAACAGCGCACGCTTTTGTAATAATCTTTTTTATAGTTATGCCCATCATAATCGGAGGCTTTGGTAACTGACTCGTACCTCTAATAATTGGAGCCCCCGACATAGCCTTCCCCCGTATAAACAACATAAGTTTTTGACTTCTCCCCCCCTCTTTCCTTCTTCTTTTAGCATCTTCCGGGGTGGAAGCAGGTGCTGGGACAGGCTGAACAGTCTATCCCCCCCTCGCAGGAAACCTTGCCCACGCCGGAGCTTCTGTTGATCTTACTATTTTCTCTCTACATCTGGCGGGTGTGTCGTCTATTTTAGGCGCCATCA…
RJ4_43	K. hermaphroditus	30/VIII/2017	Manguezal do rio Piracao, Guaratiba, RJ (GUA 2017)	-23.0005	-43.581	Hermaphrodite	NA	X	This study	194	194	107	107	172	172	276	276	186	186	152	152	201	201	194	194	NA	NA	344	344	214	214	183	183	250	250	211	211	127	127	NA	NA	1(Kherm)	GGACTGCCTTAAGCTTGCTTATTCGGGCAGAACTCAGCCAACCCGGGTCGCTCCTAGGGGACGACCAGATTTATAATGTTATTGTAACAGCGCACGCTTTTGTAATAATCTTTTTTATAGTTATGCCCATCATAATCGGAGGCTTTGGTAACTGACTCGTACCTCTAATAATTGGAGCCCCCGACATAGCCTTCCCCCGTATAAACAACATAAGTTTTTGACTTCTCCCCCCCTCTTTCCTTCTTCTTTTAGCATCTTCCGGGGTGGAAGCAGGTGCTGGGACAGGCTGAACAGTCTATCCCCCCCTCGCAGGAAACCTTGCCCACGCCGGAGCTTCTGTTGATCTTACTATTTTCTCTCTACATCTGGCGGGTGTGTCGTCTATTTTAGGCGCCATCA…
RJ4_44	K. hermaphroditus	30/VIII/2017	Manguezal do rio Piracao, Guaratiba, RJ (GUA 2017)	-23.0005	-43.581	Hermaphrodite	NA	X	This study	194	194	107	107	172	172	276	276	194	194	152	152	201	201	194	194	NA	NA	388	388	214	214	183	183	250	250	211	211	127	127	NA	NA	1(Kherm)	GGACTGCCTTAAGCTTGCTTATTCGGGCAGAACTCAGCCAACCCGGGTCGCTCCTAGGGGACGACCAGATTTATAATGTTATTGTAACAGCGCACGCTTTTGTAATAATCTTTTTTATAGTTATGCCCATCATAATCGGAGGCTTTGGTAACTGACTCGTACCTCTAATAATTGGAGCCCCCGACATAGCCTTCCCCCGTATAAACAACATAAGTTTTTGACTTCTCCCCCCCTCTTTCCTTCTTCTTTTAGCATCTTCCGGGGTGGAAGCAGGTGCTGGGACAGGCTGAACAGTCTATCCCCCCCTCGCAGGAAACCTTGCCCACGCCGGAGCTTCTGTTGATCTTACTATTTTCTCTCTACATCTGGCGGGTGTGTCGTCTATTTTAGGCGCCATCA…
GU201	K. hermaphroditus	2007	Manguezal do rio Piracao, Guaratiba, RJ (GUA 2017)	-23.0005	-43.581	NA	NA	NA	Tatarenkov et al. (2009)	194	194	107	107	172	172	276	276	186	186	152	152	201	201	194	194	NA	NA	388	388	214	214	183	183	250	250	211	211	127	127	NA	NA	NA	NA
GU202	K. hermaphroditus	2007	Manguezal do rio Piracao, Guaratiba, RJ (GUA 2017)	-23.0005	-43.581	NA	NA	NA	Tatarenkov et al. (2009)	194	194	107	107	172	172	276	276	194	194	152	152	201	201	194	194	NA	NA	348	348	214	214	183	183	250	250	211	211	127	127	NA	NA	NA	NA
GU203	K. hermaphroditus	2007	Manguezal do rio Piracao, Guaratiba, RJ (GUA 2017)	-23.0005	-43.581	NA	NA	NA	Tatarenkov et al. (2009)	194	194	107	107	172	172	276	276	194	194	152	152	201	201	194	194	NA	NA	372	376	214	214	183	183	250	250	211	211	127	127	NA	NA	NA	NA
GU204	K. hermaphroditus	2007	Manguezal do rio Piracao, Guaratiba, RJ (GUA 2017)	-23.0005	-43.581	NA	NA	NA	Tatarenkov et al. (2009)	194	194	107	107	172	172	276	276	194	194	152	152	201	201	194	194	NA	NA	388	388	214	214	183	183	250	250	211	211	127	127	NA	NA	NA	NA
GU205	K. hermaphroditus	2007	Manguezal do rio Piracao, Guaratiba, RJ (GUA 2017)	-23.0005	-43.581	NA	NA	NA	Tatarenkov et al. (2009)	194	194	107	107	172	172	276	276	194	194	152	152	201	201	194	194	NA	NA	392	392	214	214	183	183	250	250	211	211	127	127	NA	NA	NA	NA
GU206	K. hermaphroditus	2007	Manguezal do rio Piracao, Guaratiba, RJ (GUA 2017)	-23.0005	-43.581	NA	NA	NA	Tatarenkov et al. (2009)	194	194	107	107	172	172	276	276	194	194	152	152	201	201	194	194	NA	NA	376	376	214	214	183	183	250	250	211	211	127	127	NA	NA	NA	NA
GU207	K. hermaphroditus	2007	Manguezal do rio Piracao, Guaratiba, RJ (GUA 2017)	-23.0005	-43.581	NA	NA	NA	Tatarenkov et al. (2009)	194	194	107	107	172	172	276	276	194	194	152	152	201	201	194	194	NA	NA	372	372	214	214	183	183	250	250	211	211	127	127	NA	NA	NA	NA
GU208	K. hermaphroditus	2007	Manguezal do rio Piracao, Guaratiba, RJ (GUA 2017)	-23.0005	-43.581	NA	NA	NA	Tatarenkov et al. (2009)	194	194	107	107	172	172	276	276	194	194	152	152	201	201	194	194	NA	NA	356	356	214	214	183	183	250	250	211	211	127	127	NA	NA	NA	NA
GU209	K. hermaphroditus	2007	Manguezal do rio Piracao, Guaratiba, RJ (GUA 2017)	-23.0005	-43.581	NA	NA	NA	Tatarenkov et al. (2009)	194	194	107	107	176	176	276	276	194	194	152	152	201	201	194	194	NA	NA	400	400	214	214	183	183	250	250	211	211	127	127	NA	NA	NA	NA
GU210	K. hermaphroditus	2007	Manguezal do rio Piracao, Guaratiba, RJ (GUA 2017)	-23.0005	-43.581	NA	NA	NA	Tatarenkov et al. (2009)	194	194	107	107	172	172	276	276	186	186	152	152	201	201	194	194	NA	NA	400	400	214	214	183	183	250	250	211	211	127	127	NA	NA	NA	NA
